# Supplementary material for: Association of gut microbial dysbiosis with disease severity, response to therapy and disease outcomes in Indian patients with COVID-19
Source: Gut Pathog. 2023 May 10;15:22. doi: 10.1186/s13099-023-00546-z (PMC10170741; doi:10.1186/s13099-023-00546-z)
Supplement: Supplementary file 2 — Supplementary Material 2 [file 13099_2023_546_MOESM2_ESM.xlsx]

## Sheet: Supplementary table 1
	Severe COVID-19	All	Male	Female
	Subjects (n)	45	32	13
	Age in years	60 ± 12.608	60 ± 12.786	60 ± 12.446
	Duration of hospitalization	15 ± 5.827	15 ± 5.683	14 ± 6.156
	Type 2 diabetes mellitus (T2DM)	12	10	2
	Hypertension (HTN)	6	3	3
	Both T2DM and HTN	14	9	5
	Mild COVID-19	All	Male	Female
	Subjects (n)	7	6	1
	Age in years	45 ± 12.394	39 ± 12.931	52
	Duration of hospitalization	9 ± 2.410	8.5 ± 2.607	10

## Sheet: Supplementary table 2
Read information (n=84)
sample ID		forward sequence count	reverse sequence count
M1T1	Mild COVID-19	340029	340029
M2T1	Mild COVID-19	219567	219567
M3T1	Mild COVID-19	280451	280451
M4T1	Mild COVID-19	308209	308209
M5T1	Mild COVID-19	336559	336559
M6T1	Mild COVID-19	276061	276061
M7T1	Mild COVID-19	387395	387395
S1T1	Severe COVID-19	277323	277323
S1T2	Severe COVID-19	324750	324750
S2T1	Severe COVID-19	394608	394608
S3T1	Severe COVID-19	359415	359415
S4T1	Severe COVID-19	342663	342663
S5T1	Severe COVID-19	285818	285818
S5T2	Severe COVID-19	203425	203425
S6T1	Severe COVID-19	264392	264392
S7T1	Severe COVID-19	316039	316039
S8T1	Severe COVID-19	298319	298319
S8T2	Severe COVID-19	277397	277397
S9T1	Severe COVID-19	369443	369443
S10T1	Severe COVID-19	264860	264860
S11T1	Severe COVID-19	291965	291965
S11T2	Severe COVID-19	323970	323970
S12T1	Severe COVID-19	277533	277533
S13T1	Severe COVID-19	219988	219988
S14T1	Severe COVID-19	386498	386498
S15T1	Severe COVID-19	425628	425628
S16T1	Severe COVID-19	300270	300270
S17T1	Severe COVID-19	270242	270242
S18T1	Severe COVID-19	231911	231911
S18T2	Severe COVID-19	750883	750883
S19T1	Severe COVID-19	295588	295588
S19T2	Severe COVID-19	271383	271383
S20T1	Severe COVID-19	201061	201061
S20T2	Severe COVID-19	226624	226624
S21T1	Severe COVID-19	201300	201300
S21T2	Severe COVID-19	324134	324134
S22T1	Severe COVID-19	209285	209285
S22T2	Severe COVID-19	230548	230548
S23T1	Severe COVID-19	361043	361043
S23T2	Severe COVID-19	262987	262987
S24T1	Severe COVID-19	237338	237338
S24T2	Severe COVID-19	333920	333920
S25T1	Severe COVID-19	219596	219596
S25T2	Severe COVID-19	254687	254687
S26T1	Severe COVID-19	270389	270389
S26T2	Severe COVID-19	284461	284461
S27T1	Severe COVID-19	287803	287803
S27T2	Severe COVID-19	267392	267392
S28T1	Severe COVID-19	232321	232321
S28T2	Severe COVID-19	283468	283468
S29T1	Severe COVID-19	373406	373406
S29T2	Severe COVID-19	318051	318051
S30T1	Severe COVID-19	321423	321423
S30T2	Severe COVID-19	329923	329923
S31T1	Severe COVID-19	245036	245036
S31T2	Severe COVID-19	293494	293494
S32T1	Severe COVID-19	236327	236327
S32T2	Severe COVID-19	291772	291772
S33T1	Severe COVID-19	373699	373699
S33T2	Severe COVID-19	313317	313317
S34T1	Severe COVID-19	236042	236042
S34T2	Severe COVID-19	320792	320792
S35T1	Severe COVID-19	243747	243747
S35T2	Severe COVID-19	237171	237171
S36T1	Severe COVID-19	305019	305019
S36T2	Severe COVID-19	206272	206272
S37T1	Severe COVID-19	295570	295570
S37T2	Severe COVID-19	335109	335109
S38T1	Severe COVID-19	268490	268490
S38T2	Severe COVID-19	316576	316576
S39T1	Severe COVID-19	266925	266925
S39T2	Severe COVID-19	309327	309327
S40T1	Severe COVID-19	311317	311317
S40T2	Severe COVID-19	267148	267148
S41T1	Severe COVID-19	288368	288368
S41T2	Severe COVID-19	327289	327289
S42T1	Severe COVID-19	335452	335452
S42T2	Severe COVID-19	119168	119168
S43T1	Severe COVID-19	268610	268610
S43T2	Severe COVID-19	291231	291231
S44T1	Severe COVID-19	250067	250067
S44T2	Severe COVID-19	292084	292084
S45T1	Severe COVID-19	321841	321841
S45T2	Severe COVID-19	219189	219189

## Sheet: Supplementary table 3
	Taxonomy	M1T1	M2T1	M3T1	M4T1	M5T1	M6T1	M7T1	S1T1	S1T2	S2T1	S3T1	S4T1	S5T1	S5T2	S6T1	S7T1	S8T1	S8T2	S9T1	S10T1	S11T1	S11T2	S12T1	S13T1	S14T1	S15T1	S16T1	S17T1	S18T1	S18T2	S19T1	S19T1	S19T2	S20T1	S21T1	S21T2	S22T1	S22T2	S23T1	S23T2	S24T1	S24T2	S25T1	S25T2	S26T1	S26T2	S27T1	S27T2
OTU1	d__Bacteria;p__Firmicutes;c__Bacilli;o__Lactobacillales;f__Enterococcaceae;g__Enterococcus;s__Enterococcus_faecium	0	0	85	68	46	699	0	9113	222	6608	18711	8434	0	6508	0	0	2878	3991	1712	868	431	4516	2290	152	1844	982	0	18184	0	7925	25109	14599	11738	1067	5060	20	1631	88	0	4937	1526	1019	4159	238	372	0	60	0
OTU2	d__Bacteria;p__Proteobacteria;c__Alphaproteobacteria;o__Rhizobiales;f__Rhizobiaceae;g__Ochrobactrum;__	6054	11557	32	33886	68427	127	0	0	0	0	0	0	0	0	0	0	0	0	0	0	0	0	0	0	0	0	0	0	0	0	0	0	0	0	0	0	0	0	0	0	0	0	0	0	0	10	0	0
OTU3	d__Bacteria;p__Proteobacteria;c__Gammaproteobacteria;o__Enterobacterales;f__Enterobacteriaceae;g__Escherichia-Shigella;__	627	76	282	0	92	172	0	393	756	0	0	252	404	453	3180	0	1269	225	2232	852	0	11923	15772	51	504	170	25012	15897	409	0	17833	644	51	603	173	41	262	136	0	0	162	4256	7393	123	22958	0	0	354
OTU4	d__Bacteria;p__Actinobacteriota;c__Actinobacteria;o__Corynebacteriales;f__Corynebacteriaceae;g__Corynebacterium;s__uncultured_bacterium	4141	220	0	837	262	0	1572	2609	3209	5352	2	1090	21293	1346	266	258	201	0	474	0	36004	5669	17	27018	5163	5360	8265	0	2747	13375	487	1855	1044	295	66	1326	3352	3560	4239	4718	0	437	0	447	12	532	482	3101
OTU5	d__Bacteria;p__Firmicutes;c__Clostridia;o__Peptostreptococcales-Tissierellales;f__Peptostreptococcales-Tissierellales;g__Finegoldia;s__uncultured_bacterium	244	103	0	376	202	0	0	0	1980	0	0	207	450	48	109	0	0	28	189	0	0	0	0	56	599	6369	106	0	2773	1176	171	548	3146	558	128	5919	0	6244	621	3156	226	300	0	0	0	3351	8768	1990
OTU6	d__Bacteria;__;__;__;__;__;__	0	2534	0	0	0	927	0	0	0	0	0	673	1156	8948	1682	675	0	8937	0	853	0	0	0	0	0	0	1424	1906	0	0	0	0	0	0	0	311	0	0	0	0	0	0	0	0	0	0	0	0
OTU7	d__Bacteria;p__Firmicutes;c__Bacilli;o__Lactobacillales;f__Enterococcaceae;g__Enterococcus;__	8	0	0	0	0	20	0	335	54	346	1620	402	0	240	0	0	201	788	108	35	49	348	179	0	232	103	10	412	0	355	992	599	496	59	277	0	75	0	0	352	226	513	322	90	58	0	0	59
OTU8	d__Bacteria;p__Actinobacteriota;c__Actinobacteria;o__Bifidobacteriales;f__Bifidobacteriaceae;g__Bifidobacterium;s__Bifidobacterium_longum	494	237	0	5690	671	0	11641	0	2983	6655	3827	367	248	586	0	16900	0	0	376	971	529	0	737	734	0	297	105	16	0	0	0	0	0	0	0	0	0	0	0	0	0	0	0	0	0	0	0	20
OTU9	d__Bacteria;p__Actinobacteriota;c__Coriobacteriia;o__Coriobacteriales;f__Coriobacteriaceae;g__Collinsella;s__uncultured_bacterium	0	506	68	2351	356	98	5429	0	3554	5223	1484	19	241	0	101	3688	967	0	1290	414	145	37	280	329	287	181	675	13	0	0	0	0	175	0	0	0	69	82	0	0	0	1028	0	427	0	52	0	0
OTU10	d__Bacteria;p__Actinobacteriota;c__Actinobacteria;o__Corynebacteriales;f__Corynebacteriaceae;g__Corynebacterium;__	4092	1189	0	2787	0	0	383	0	135	0	348	237	1377	304	130	0	0	0	603	0	137	0	80	271	2897	1829	192	0	409	1754	5	80	3299	293	2034	1451	1138	2380	5248	875	2719	38	0	248	0	2520	4146	210
OTU11	d__Bacteria;p__Firmicutes;c__Negativicutes;o__Veillonellales-Selenomonadales;f__Selenomonadaceae;g__Megamonas;s__uncultured_bacterium	38	106	0	1683	373	5265	4247	0	1075	3347	1054	0	110	9	0	4177	0	137	122	599	196	106	155	269	0	86	92	0	0	0	12	43	0	0	0	0	0	0	0	0	0	0	0	0	0	0	0	0
OTU12	d__Bacteria;p__Firmicutes;c__Bacilli;o__Lactobacillales;f__Streptococcaceae;g__Streptococcus;s__Streptococcus_gallolyticus	234	0	0	164	0	0	0	0	982	0	0	0	34	4	0	0	0	0	0	207	0	0	0	0	578	0	31	0	0	0	45	0	96	0	0	0	0	0	0	0	0	0	0	0	19	55	154	0
OTU13	d__Bacteria;p__Proteobacteria;c__Gammaproteobacteria;o__Pseudomonadales;f__Pseudomonadaceae;g__Pseudomonas;s__Pseudomonas_stutzeri	0	0	0	108	0	0	0	0	0	0	0	0	0	0	0	0	0	0	0	0	0	0	0	0	0	0	0	0	27	10621	0	0	189	0	0	78	198	58	504	0	0	0	0	49	14	0	0	43
OTU14	d__Bacteria;p__Firmicutes;__;__;__;__;__	0	0	0	0	0	0	0	0	0	0	0	0	0	0	9	0	0	0	0	0	0	0	0	0	0	0	0	0	0	0	0	0	0	0	0	0	0	0	0	0	0	0	0	0	0	0	0	0
OTU15	d__Bacteria;p__Bacteroidota;c__Bacteroidia;o__Bacteroidales;f__Bacteroidaceae;g__Bacteroides;s__uncultured_organism	43	17	88	591	149	198	410	9958	196	427	354	1326	135	977	579	203	139	1278	28	1432	32	2504	1115	0	571	45	125	0	67	100	37	39	96	19	1212	1025	1682	27	0	158	1039	640	129	277	165	426	49	254
OTU16	d__Bacteria;p__Cyanobacteria;c__Cyanobacteriia;o__Chloroplast;f__Chloroplast;g__Chloroplast;__	25	88	0	995	223	0	2570	0	354	2672	607	18	88	2	0	1721	0	0	0	0	166	30	81	156	0	0	185	0	3	0	0	49	65	0	0	0	0	0	402	0	0	0	0	65	0	0	0	0
OTU17	d__Bacteria;p__Bacteroidota;c__Bacteroidia;o__Bacteroidales;f__Bacteroidaceae;g__Bacteroides;s__uncultured_bacterium	0	53	0	553	188	4442	946	140	360	905	390	669	270	794	403	642	22	148	57	101	61	99	364	106	152	0	96	5	0	0	0	0	84	0	69	91	44	0	0	0	66	802	1112	10	23	0	0	6
OTU18	d__Bacteria;p__Verrucomicrobiota;c__Verrucomicrobiae;o__Verrucomicrobiales;f__Akkermansiaceae;g__Akkermansia;s__uncultured_bacterium	0	0	0	0	0	281	0	0	0	0	0	0	0	0	0	0	0	4207	7	0	20	0	0	0	0	0	0	0	0	0	0	0	0	0	0	0	0	0	0	0	0	0	0	0	0	0	0	0
OTU19	d__Bacteria;p__Bacteroidota;c__Bacteroidia;o__Bacteroidales;f__Prevotellaceae;g__Prevotella;s__uncultured_bacterium	2034	2079	1525	252	112	0	402	0	1923	248	107	142	85	66	541	140	317	11	914	101	57	992	122	0	ß	885	2	0	3912	0	304	367	834	0	36	2864	223	464	812	3701	131	205	87	19	0	1158	339	121
OTU20	d__Bacteria;p__Actinobacteriota;c__Actinobacteria;o__Corynebacteriales;f__Corynebacteriaceae;g__Corynebacterium;s__Corynebacterium_urealyticum	0	0	0	0	0	0	0	0	0	0	0	0	0	0	0	0	0	18	0	0	0	0	0	0	0	0	0	0	0	0	0	8	0	6662	0	0	120	0	0	89	4	0	0	565	0	0	0	473
OTU21	d__Bacteria;p__Firmicutes;c__Clostridia;o__Lachnospirales;f__Lachnospiraceae;g__Agathobacter;s__uncultured_bacterium	3	101	1806	1241	142	0	3098	0	381	1266	490	0	47	0	0	2161	56	0	171	0	248	0	32	248	0	84	36	11	0	0	0	0	0	0	0	64	0	0	0	0	0	0	0	0	0	0	0	0
OTU22	d__Bacteria;p__Actinobacteriota;c__Actinobacteria;o__Bifidobacteriales;f__Bifidobacteriaceae;g__Gardnerella;s__Gardnerella_vaginalis	0	0	0	0	0	0	152	0	0	0	0	0	0	0	0	0	0	0	0	0	0	0	0	0	0	0	0	0	0	8501	679	671	207	291	272	626	0	0	58	0	185	0	0	0	0	0	0	0
OTU23	d__Bacteria;p__Planctomycetota;c__Phycisphaerae;o__Phycisphaerales;f__Phycisphaeraceae;g__SM1A02;s__uncultured_bacterium	0	0	0	0	0	0	0	0	0	0	0	0	0	0	2085	0	0	0	0	0	0	0	0	0	0	0	0	0	0	0	0	0	0	0	0	0	0	0	0	0	0	0	0	0	0	0	0	0
OTU24	d__Bacteria;p__Actinobacteriota;c__Actinobacteria;o__Corynebacteriales;f__Corynebacteriaceae;g__Corynebacterium;s__Corynebacterium_xerosis	0	0	0	0	0	0	0	0	0	0	0	0	0	0	0	0	0	0	0	0	0	0	0	0	0	0	0	0	0	0	0	0	0	0	0	0	0	0	0	0	0	0	0	89	0	0	0	0
OTU25	d__Bacteria;p__Proteobacteria;c__Gammaproteobacteria;o__Enterobacterales;f__Enterobacteriaceae;g__Klebsiella;__	0	0	612	0	0	0	0	0	0	0	1199	1834	0	955	0	0	0	0	0	0	0	0	0	47	289	0	0	0	0	0	241	2452	0	0	68	0	36	0	0	0	0	373	85	0	0	0	0	1698
OTU26	d__Bacteria;p__Firmicutes;c__Bacilli;o__Lactobacillales;f__Streptococcaceae;g__Streptococcus;s__Streptococcus_anginosus	0	0	3	0	0	0	0	0	0	0	0	0	0	0	0	0	0	0	0	0	0	0	0	0	0	0	0	0	0	0	0	0	0	0	0	667	0	0	0	0	0	0	0	0	0	0	0	0
OTU27	d__Bacteria;p__Firmicutes;c__Negativicutes;o__Acidaminococcales;f__Acidaminococcaceae;g__Phascolarctobacterium;s__uncultured_bacterium	0	0	0	526	62	0	0	0	0	486	264	44	0	0	89	491	142	0	375	0	96	337	0	0	398	103	123	0	0	0	0	0	0	0	71	0	776	0	0	0	0	243	0	0	12	0	0	21
OTU28	d__Bacteria;p__Firmicutes;c__Bacilli;o__Erysipelotrichales;f__Erysipelatoclostridiaceae;g__Catenibacterium;s__uncultured_bacterium	133	0	388	0	0	0	0	0	800	0	0	0	0	0	0	0	332	0	409	82	0	0	0	64	0	0	0	0	0	0	0	85	78	0	0	55	0	79	336	0	0	0	0	0	0	0	0	0
OTU29	d__Bacteria;p__Bacteroidota;c__Bacteroidia;o__Bacteroidales;f__Porphyromonadaceae;g__Porphyromonas;s__uncultured_bacterium	49	0	0	0	0	0	0	0	0	0	0	0	0	0	164	0	5	0	330	0	0	0	0	0	0	192	0	0	0	0	0	42	59	3115	0	0	0	389	190	0	0	0	0	0	0	0	1379	86
OTU30	d__Bacteria;p__Firmicutes;c__Bacilli;o__Staphylococcales;f__Staphylococcaceae;g__Staphylococcus;s__Staphylococcus_haemolyticus	27	32	0	0	0	0	0	0	116	332	0	105	645	52	0	0	0	0	0	0	1048	0	0	1182	15	811	0	0	163	0	0	156	0	118	0	31	0	0	0	0	0	0	0	0	0	16	292	193
OTU31	d__Bacteria;p__Actinobacteriota;c__Actinobacteria;o__Micrococcales;f__Micrococcaceae;g__Micrococcus;__	0	0	0	0	0	0	0	0	0	0	0	0	0	0	0	83	0	0	0	0	0	0	0	0	0	0	0	0	0	145	0	0	2	0	0	0	0	0	0	0	0	0	0	185	0	0	0	5
OTU32	d__Bacteria;p__Bacteroidota;c__Bacteroidia;o__Bacteroidales;f__Prevotellaceae;g__Prevotella;s__Prevotella_bivia	0	0	0	0	0	0	0	0	0	0	0	0	0	0	0	0	0	0	0	0	0	0	0	0	193	0	1011	0	0	0	0	0	0	0	32	0	0	0	0	0	325	0	0	0	51	0	3010	5454
OTU33	d__Bacteria;p__Firmicutes;c__Clostridia;o__Oscillospirales;f__Ruminococcaceae;g__Faecalibacterium;s__uncultured_bacterium	20	861	476	62	0	0	0	0	0	5	0	1614	0	1216	43	144	236	0	58	282	0	8	0	45	0	292	126	3	0	0	0	82	0	1185	0	34	0	0	3	0	0	799	9	0	0	0	0	0
OTU34	d__Bacteria;p__Firmicutes;c__Clostridia;o__Lachnospirales;f__Lachnospiraceae;g__Blautia;s__uncultured_bacterium	24	77	109	1048	203	111	1743	55	716	1246	737	111	127	65	82	962	331	105	283	0	0	0	0	206	23	0	25	9	0	0	0	0	0	0	0	0	11	0	707	0	0	146	0	73	0	48	0	4
OTU35	d__Bacteria;p__Firmicutes;c__Negativicutes;o__Veillonellales-Selenomonadales;f__Veillonellaceae;g__Megasphaera;__	641	59	176	271	156	0	0	0	900	689	140	0	28	7	0	769	50	52	26	0	124	23	83	0	154	157	67	0	20	3834	81	7	217	18	0	232	0	0	0	236	0	0	0	0	0	0	29	438
OTU36	d__Bacteria;p__Bacteroidota;c__Bacteroidia;o__Bacteroidales;f__Rikenellaceae;g__Alistipes;__	0	10	7	86	18	0	0	7	0	137	0	152	0	11	249	0	143	1309	88	237	0	0	0	0	84	0	0	0	0	0	0	0	54	0	0	0	0	0	0	0	61	0	0	0	0	0	0	0
OTU37	d__Bacteria;p__Actinobacteriota;c__Actinobacteria;o__Corynebacteriales;f__Corynebacteriaceae;g__Corynebacteriaceae;s__uncultured_Corynebacterium	0	0	0	0	0	0	0	0	0	0	0	0	0	0	0	0	0	0	0	0	0	0	0	0	0	0	0	0	0	2626	0	0	0	0	0	0	0	0	0	0	0	0	0	0	0	0	0	0
OTU38	d__Bacteria;p__Actinobacteriota;c__Actinobacteria;o__Bifidobacteriales;f__Bifidobacteriaceae;g__Bifidobacterium;s__Bifidobacterium_breve	9	22	0	359	57	30	944	0	134	0	273	208	8	79	0	1804	0	0	10	0	18	0	21	19	0	6	29	0	0	0	0	0	0	0	0	0	0	0	0	0	0	0	0	0	0	0	236	173
OTU39	d__Bacteria;p__Firmicutes;c__Bacilli;o__Lactobacillales;f__Enterococcaceae;g__Enterococcus;s__Enterococcus_faecalis	0	0	27	198	0	43	0	0	0	763	463	120	93	31	0	0	92	0	72	0	0	0	0	0	238	23	2014	0	0	0	1184	16	0	458	253	0	0	0	0	3	674	620	37	0	0	42	141	343
OTU40	d__Bacteria;p__Actinobacteriota;c__Actinobacteria;o__Bifidobacteriales;f__Bifidobacteriaceae;g__Bifidobacterium;__	589	0	500	0	0	213	6	0	264	0	0	0	0	0	125	337	0	0	0	0	0	0	4	1004	0	409	0	0	0	0	0	154	0	186	198	0	0	0	0	0	179	0	0	0	0	0	0	0
OTU41	d__Bacteria;p__Cyanobacteria;c__Cyanobacteriia;o__Cyanobacteriales;f__Coleofasciculaceae;__;__	0	0	0	0	0	0	0	0	0	0	0	0	0	0	0	0	0	0	0	0	0	0	0	0	0	0	0	0	0	0	0	0	0	0	0	0	0	0	0	0	0	0	0	0	0	0	0	0
OTU42	d__Bacteria;p__Actinobacteriota;c__Actinobacteria;o__Actinomycetales;f__Actinomycetaceae;g__Mobiluncus;s__Mobiluncus_curtisii	0	199	0	0	0	0	0	0	0	0	0	0	0	0	76	0	0	0	75	0	0	0	0	0	0	412	0	0	0	0	136	17	41	1753	0	0	0	0	0	0	0	0	0	0	0	0	76	0
OTU43	d__Bacteria;p__Firmicutes;c__Negativicutes;o__Veillonellales-Selenomonadales;f__Veillonellaceae;g__Dialister;s__uncultured_bacterium	413	841	758	0	0	200	0	73	998	0	0	0	0	0	49	0	177	0	286	0	0	0	0	75	0	139	0	0	0	369	0	0	52	0	0	395	0	0	0	17	0	0	0	0	0	62	0	0
OTU44	d__Bacteria;p__Firmicutes;c__Clostridia;o__Oscillospirales;f__Ruminococcaceae;g__Subdoligranulum;s__uncultured_bacterium	27	0	210	385	86	4	559	0	1237	641	151	0	0	0	195	520	0	0	21	18	0	30	0	80	63	0	58	0	0	0	0	0	0	0	0	0	0	0	0	0	0	288	131	0	0	14	0	0
OTU45	d__Bacteria;p__Firmicutes;c__Clostridia;o__Oscillospirales;f__Ruminococcaceae;g__Faecalibacterium;s__uncultured_organism	32	51	707	0	23	0	0	0	0	0	0	0	0	0	187	0	182	0	196	307	0	0	0	57	0	0	0	0	0	0	0	0	0	0	0	0	0	8	453	0	0	47	0	0	0	0	0	0
OTU46	d__Bacteria;p__Firmicutes;c__Clostridia;o__Lachnospirales;f__Lachnospiraceae;g__Blautia;__	0	135	150	450	78	184	654	104	275	572	642	94	187	82	121	753	204	94	273	194	44	58	96	53	25	0	65	7	0	0	0	0	0	23	0	0	0	0	0	0	0	148	0	0	0	0	0	0
OTU47	d__Bacteria;p__Proteobacteria;c__Gammaproteobacteria;o__Pseudomonadales;f__Moraxellaceae;g__Acinetobacter;__	2	0	0	0	117	0	132	0	41	99	16	0	0	0	0	2	0	0	0	0	0	0	0	0	0	0	0	0	79	337	0	149	0	9	0	18	16	0	3	0	0	0	0	59	0	0	0	4
OTU48	d__Bacteria;p__Actinobacteriota;c__Actinobacteria;o__Micrococcales;f__Brevibacteriaceae;g__Brevibacterium;s__uncultured_bacterium	0	0	0	0	0	0	0	0	0	0	0	0	0	0	242	0	18	0	31	0	0	0	0	0	7	0	157	0	55	0	0	15	0	0	0	0	0	282	0	0	0	0	0	211	41	0	0	0
OTU49	d__Bacteria;p__Firmicutes;c__Bacilli;o__Lactobacillales;f__Lactobacillaceae;g__Lactobacillus;s__uncultured_bacterium	0	0	0	0	0	0	0	0	0	0	0	0	0	0	0	0	0	0	0	0	0	0	0	0	0	0	0	0	0	848	69	119	0	0	98	229	0	0	285	0	0	0	0	0	0	0	0	0
OTU50	d__Bacteria;p__Firmicutes;c__Clostridia;o__Oscillospirales;f__Ruminococcaceae;g__Faecalibacterium;__	4	232	21	0	0	0	0	0	45	96	0	0	0	0	0	0	0	0	57	34	0	0	0	2	0	0	0	0	0	0	0	0	0	0	0	0	0	19	408	0	0	9	0	0	0	0	0	0
OTU51	d__Bacteria;p__Firmicutes;c__Negativicutes;o__Veillonellales-Selenomonadales;f__Veillonellaceae;g__Megasphaera;s__uncultured_bacterium	0	85	0	0	0	0	0	0	1205	0	0	0	0	0	0	30	0	0	0	0	0	0	68	0	0	194	0	0	0	0	0	0	0	0	0	34	0	0	0	25	0	0	0	0	0	0	0	28
OTU52	d__Bacteria;p__Firmicutes;c__Clostridia;o__Peptostreptococcales-Tissierellales;f__Peptostreptococcales-Tissierellales;g__Murdochiella;s__uncultured_bacterium	32	0	0	0	0	0	0	0	0	0	0	0	0	0	0	0	0	19	228	0	0	0	0	0	652	202	0	0	0	0	0	0	592	0	0	156	0	0	0	941	0	0	0	0	0	0	0	211
OTU53	d__Bacteria;p__Firmicutes;c__Bacilli;o__Lactobacillales;f__Streptococcaceae;g__Streptococcus;s__Streptococcus_salivarius	417	211	88	208	152	75	0	0	0	0	0	0	376	0	0	0	0	0	0	0	0	854	0	0	95	0	0	280	0	0	346	0	111	0	0	0	383	0	26	0	0	56	31	50	0	0	0	0
OTU54	d__Bacteria;p__Proteobacteria;c__Gammaproteobacteria;o__Burkholderiales;f__Sutterellaceae;g__Sutterella;s__Sutterellaceae_bacterium	0	0	0	0	0	0	0	0	74	0	0	269	1306	760	49	0	0	0	0	0	0	0	0	0	0	0	0	0	0	0	0	0	0	0	0	0	0	113	0	0	0	0	0	0	0	0	0	0
OTU55	d__Bacteria;p__Actinobacteriota;c__Coriobacteriia;o__Coriobacteriales;f__Atopobiaceae;g__Atopobium;s__Olsenella_sp.	0	0	0	0	0	0	0	0	0	0	0	0	0	0	0	0	0	0	0	0	0	0	0	0	0	0	0	0	0	0	0	0	0	0	0	0	0	0	0	0	0	0	0	0	0	0	0	0
OTU56	d__Bacteria;p__Firmicutes;c__Bacilli;o__Staphylococcales;f__Staphylococcaceae;g__Staphylococcus;s__Staphylococcus_hominis	0	0	0	0	0	0	0	0	0	0	0	0	0	0	0	0	0	0	0	0	0	0	0	0	0	31	0	0	0	0	89	0	96	0	0	0	0	67	1660	0	0	0	0	79	15	0	0	0
OTU57	d__Bacteria;p__Proteobacteria;c__Gammaproteobacteria;o__Burkholderiales;f__Sutterellaceae;g__Parasutterella;s__uncultured_bacterium	0	0	0	0	0	0	0	0	0	0	0	0	0	0	0	0	62	108	78	535	0	0	3867	0	0	0	221	0	7	0	0	0	258	103	0	61	144	0	0	3	0	0	0	0	0	0	0	0
OTU58	d__Bacteria;p__Firmicutes;c__Bacilli;o__Lactobacillales;f__Streptococcaceae;g__Streptococcus;__	0	138	103	0	0	57	0	0	0	0	0	0	802	9	30	0	29	22	23	45	0	177	0	0	73	0	0	0	123	2284	128	111	24	141	0	0	0	31	373	7	0	0	0	111	23	127	0	292
OTU59	d__Bacteria;p__Actinobacteriota;c__Actinobacteria;o__Corynebacteriales;f__Corynebacteriaceae;g__Lawsonella;s__uncultured_bacterium	185	187	0	0	145	0	0	0	0	0	0	163	127	66	78	0	0	0	176	0	0	0	0	0	0	104	0	0	0	0	0	0	187	227	0	232	0	0	0	172	0	0	0	0	0	0	356	260
OTU60	d__Bacteria;p__Actinobacteriota;c__Actinobacteria;o__Propionibacteriales;f__Propionibacteriaceae;g__Cutibacterium;s__uncultured_bacterium	0	4	0	0	50	0	1558	0	125	156	0	0	0	0	0	213	0	0	0	0	0	21	0	0	0	0	212	0	5	878	0	0	0	288	0	37	6	21	963	0	0	0	0	152	0	0	0	0
OTU61	d__Bacteria;p__Proteobacteria;c__Alphaproteobacteria;o__Rhodobacterales;f__Rhodobacteraceae;g__Paracoccus;s__Paracoccus_sp.	0	0	0	0	0	0	0	0	0	0	0	0	0	0	0	0	0	0	0	0	0	0	0	0	0	0	0	0	2	134	44	0	100	26	0	25	0	0	0	0	0	0	0	77	0	0	0	0
OTU62	d__Bacteria;p__Firmicutes;c__Bacilli;o__Lactobacillales;f__Carnobacteriaceae;g__Alloiococcus;s__uncultured_bacterium	0	0	0	0	0	0	0	0	0	0	0	0	0	0	0	0	0	0	0	0	0	0	0	0	0	0	0	0	0	459	0	0	0	0	0	0	0	0	0	0	0	0	0	0	0	0	0	0
OTU63	d__Bacteria;p__Firmicutes;c__Bacilli;o__Lactobacillales;f__Lactobacillaceae;g__Lactobacillus;s__Lactobacillus_delbrueckii	0	0	0	0	0	0	0	0	0	0	0	0	0	0	0	0	0	0	0	0	0	2	0	0	0	0	0	0	0	0	141	36	0	0	0	0	0	0	0	0	0	0	0	0	0	0	0	0
OTU64	d__Bacteria;p__Actinobacteriota;c__Coriobacteriia;o__Coriobacteriales;f__Atopobiaceae;g__Olsenella;s__uncultured_Olsenella	0	0	0	0	0	0	0	0	0	0	0	0	0	0	0	0	0	0	0	0	0	0	0	0	0	0	0	0	0	0	0	0	0	0	0	0	0	0	0	0	0	0	0	0	0	0	0	0
OTU65	d__Bacteria;p__Firmicutes;c__Bacilli;o__Erysipelotrichales;f__Erysipelotrichaceae;g__Solobacterium;s__uncultured_bacterium	15	28	0	0	0	0	0	0	0	0	0	0	0	0	0	0	0	0	0	0	0	0	0	0	0	0	0	0	0	0	0	0	0	0	0	0	0	0	0	0	0	0	0	0	0	0	0	0
OTU66	d__Bacteria;p__Firmicutes;c__Bacilli;o__Lactobacillales;f__Lactobacillaceae;g__Lactobacillus;__	668	388	20	113	0	0	0	0	22	0	0	0	0	0	17	0	56	0	0	0	0	0	36	53	0	0	0	0	0	0	46	17	0	0	37	4	0	15	557	0	0	0	0	0	0	0	0	0
OTU67	d__Bacteria;p__Actinobacteriota;c__Actinobacteria;o__Micrococcales;f__Micrococcaceae;g__Micrococcus;s__Micrococcus_sp.	0	0	0	0	0	0	0	0	0	0	0	0	0	0	0	0	0	0	0	0	0	0	0	0	0	0	0	0	0	0	0	0	0	0	0	0	0	0	0	0	0	0	0	0	0	0	0	136
OTU68	d__Bacteria;p__Proteobacteria;c__Gammaproteobacteria;o__Burkholderiales;f__Comamonadaceae;g__Diaphorobacter;s__uncultured_bacterium	0	0	0	0	0	0	0	0	0	0	0	0	0	0	0	0	0	0	0	0	0	0	0	0	0	0	0	0	0	517	84	0	0	0	0	127	1583	399	703	0	0	0	0	57	0	0	0	0
OTU69	d__Bacteria;p__Proteobacteria;c__Gammaproteobacteria;o__Burkholderiales;f__Burkholderiaceae;g__Cupriavidus;__	0	0	0	0	0	0	0	0	0	0	0	0	0	0	0	0	0	0	0	0	0	0	0	0	0	0	0	0	0	410	0	21	0	122	0	49	0	22	790	0	0	0	0	0	0	0	0	0
OTU70	d__Bacteria;p__Firmicutes;c__Clostridia;o__Oscillospirales;f__Ruminococcaceae;g__UBA1819;s__uncultured_organism	0	0	0	117	0	0	0	208	149	0	0	66	0	0	0	0	122	252	147	0	0	0	0	0	56	22	0	0	0	0	0	19	0	41	1495	0	0	11	0	0	568	0	0	396	0	0	0	0
OTU71	d__Bacteria;p__Firmicutes;c__Clostridia;o__Lachnospirales;f__Lachnospiraceae;g__[Ruminococcus]_gnavus_group;s__uncultured_organism	0	0	0	0	36	198	0	129	289	240	146	1237	271	960	0	0	76	619	77	0	0	0	38	0	0	60	27	0	0	0	0	32	0	24	0	141	0	0	0	0	0	159	0	72	0	0	0	0
OTU72	d__Bacteria;p__Actinobacteriota;c__Actinobacteria;o__Micrococcales;f__Dermabacteraceae;g__Dermabacter;__	146	0	0	237	0	0	48	0	0	0	0	53	71	149	0	0	0	0	11	0	0	0	0	0	0	299	49	0	216	0	0	0	0	0	0	158	0	310	33	0	0	0	0	0	0	69	274	0
OTU73	d__Bacteria;p__Proteobacteria;c__Gammaproteobacteria;o__Burkholderiales;f__Sutterellaceae;g__Sutterella;__	2	96	61	151	96	0	140	0	1559	179	128	0	392	95	82	135	0	154	98	190	55	228	0	100	796	59	395	0	22	0	0	0	0	0	0	340	0	0	0	5	0	0	0	0	220	0	0	345
OTU74	d__Bacteria;p__Patescibacteria;c__Saccharimonadia;o__Saccharimonadales;f__Saccharimonadaceae;g__TM7a;s__uncultured_bacterium	0	0	0	0	0	0	0	0	0	0	0	0	0	0	0	115	0	0	0	0	0	0	0	0	0	0	0	0	0	0	0	0	0	0	0	0	0	0	0	0	0	0	0	0	0	0	0	0
OTU75	d__Bacteria;p__Firmicutes;c__Bacilli;o__Staphylococcales;f__Staphylococcaceae;g__Staphylococcus;s__Staphylococcus_epidermidis	0	0	0	0	0	0	0	0	0	67	27	0	0	0	0	71	0	46	27	0	0	0	0	3	0	0	0	0	0	2536	0	0	0	0	0	0	0	30	933	0	0	46	0	103	0	0	0	64
OTU76	d__Bacteria;p__Firmicutes;c__Negativicutes;o__Acidaminococcales;f__Acidaminococcaceae;g__Acidaminococcus;__	60	0	0	0	0	0	0	0	0	0	0	0	0	0	0	0	0	0	270	0	0	0	0	0	0	168	0	0	0	0	0	0	0	0	96	129	0	0	0	83	688	0	24	119	0	0	0	385
OTU77	d__Bacteria;p__Firmicutes;c__Clostridia;o__Peptostreptococcales-Tissierellales;f__Peptostreptococcaceae;g__Romboutsia;__	0	0	378	0	0	0	0	0	0	0	0	0	0	0	0	0	127	0	0	7	0	0	0	0	10	29	0	0	0	0	0	0	0	0	0	0	0	0	0	0	0	0	0	0	0	0	0	0
OTU78	d__Bacteria;p__Firmicutes;c__Clostridia;o__Lachnospirales;f__Lachnospiraceae;g__Blautia;s__uncultured_organism	35	51	54	444	45	0	269	0	165	424	139	0	70	0	0	263	0	0	94	76	21	0	0	18	0	0	86	0	0	0	0	0	0	0	0	0	0	0	0	0	0	0	0	0	0	0	0	0
OTU79	d__Bacteria;p__Firmicutes;c__Bacilli;o__Erysipelotrichales;f__Erysipelotrichaceae;g__Holdemanella;s__uncultured_bacterium	218	65	203	0	0	0	0	0	0	0	0	0	0	0	21	0	146	0	110	391	0	0	0	0	15	0	0	0	0	0	0	0	130	0	0	244	0	0	0	0	0	0	0	0	0	0	0	0
OTU80	d__Bacteria;p__Firmicutes;c__Clostridia;o__Lachnospirales;f__Lachnospiraceae;g__Fusicatenibacter;s__uncultured_organism	0	93	0	259	100	72	367	0	173	574	121	0	63	0	0	515	0	0	0	47	47	0	63	133	0	17	29	0	0	0	0	0	0	0	0	0	0	0	0	0	0	0	0	0	0	0	0	0
OTU81	d__Bacteria;p__Firmicutes;c__Clostridia;o__Peptostreptococcales-Tissierellales;f__Peptostreptococcales-Tissierellales;g__Peptoniphilus;s__uncultured_bacterium	22	20	0	0	0	0	0	0	121	0	0	166	347	30	85	0	0	0	150	0	0	0	0	0	39	1819	0	0	1033	0	12	49	386	146	0	790	0	364	11	23	0	0	0	0	0	847	1039	847
OTU82	d__Bacteria;p__Bacteroidota;c__Bacteroidia;o__Bacteroidales;f__Prevotellaceae;g__Alloprevotella;s__uncultured_bacterium	0	135	166	15	6	0	176	0	343	0	33	0	0	0	284	21	235	0	244	0	0	0	0	0	30	0	16	0	0	0	0	68	12	0	0	86	47	0	189	0	0	0	0	0	0	0	0	0
OTU83	d__Bacteria;p__Firmicutes;c__Negativicutes;o__Veillonellales-Selenomonadales;f__Veillonellaceae;g__Veillonella;s__uncultured_bacterium	0	0	19	0	0	0	0	0	0	195	0	0	722	0	0	0	0	0	0	0	0	205	0	7	0	0	0	0	0	0	143	0	0	0	0	78	0	20	764	0	70	0	2	12	118	0	0	0
OTU84	d__Bacteria;p__Firmicutes;c__Bacilli;o__Lactobacillales;f__Aerococcaceae;g__Aerococcus;__	0	0	0	0	0	0	0	0	0	68	0	0	0	0	0	0	0	0	0	0	0	0	0	0	0	0	0	0	0	0	0	0	0	204	0	0	0	0	0	1	0	0	0	2162	0	0	0	123
OTU85	d__Bacteria;p__Proteobacteria;c__Gammaproteobacteria;o__Pasteurellales;f__Pasteurellaceae;g__Haemophilus;s__uncultured_bacterium	0	0	18	0	0	32	0	0	0	89	0	0	0	0	0	0	0	0	0	0	0	0	0	0	0	0	0	0	0	0	0	15	0	0	0	117	0	16	1803	0	0	0	0	0	0	0	0	0
OTU86	d__Bacteria;p__Proteobacteria;c__Alphaproteobacteria;o__Rhodobacterales;f__Rhodobacteraceae;g__Paracoccus;__	30	0	0	0	0	0	0	0	0	160	0	6	0	0	0	0	0	0	0	0	0	0	0	0	0	0	132	0	4	790	24	27	128	149	0	0	0	0	0	0	0	0	0	272	0	0	0	0
OTU87	d__Bacteria;p__Firmicutes;c__Clostridia;o__Oscillospirales;f__Oscillospiraceae;g__UCG-002;s__uncultured_bacterium	0	88	325	114	0	0	0	0	38	0	0	39	0	0	263	0	1019	0	1124	339	0	0	0	0	139	19	0	0	0	0	0	0	67	230	0	78	32	0	0	0	0	0	0	54	0	127	0	2
OTU88	d__Bacteria;p__Bacteroidota;c__Bacteroidia;o__Bacteroidales;f__Tannerellaceae;g__Parabacteroides;__	0	2	0	0	0	101	0	0	0	0	85	1034	8	401	68	0	71	234	65	260	0	394	206	0	0	65	0	0	0	0	0	0	90	5	10	0	10	26	0	0	3	67	113	0	284	0	0	0
OTU89	d__Bacteria;p__Actinobacteriota;c__Actinobacteria;o__Actinomycetales;f__Actinomycetaceae;g__Actinomyces;__	53	0	0	0	0	26	0	0	0	0	0	0	0	0	0	0	58	0	125	0	0	0	0	0	550	0	0	0	223	0	242	105	0	0	0	24	0	84	0	0	121	0	0	0	0	151	128	0
OTU90	d__Bacteria;p__Firmicutes;c__Negativicutes;o__Veillonellales-Selenomonadales;f__Veillonellaceae;g__Negativicoccus;__	0	0	0	0	0	0	0	0	0	0	0	0	0	0	2	0	0	0	0	0	0	0	0	0	0	37	0	0	0	0	0	0	163	0	0	484	0	261	0	172	0	0	0	0	0	357	0	163
OTU91	d__Bacteria;p__Bacteroidota;c__Bacteroidia;o__Bacteroidales;f__Prevotellaceae;g__Prevotella;s__Prevotella_disiens	0	0	0	0	0	0	0	0	0	0	0	0	0	0	0	0	0	0	0	0	0	0	0	0	0	0	0	0	256	0	0	0	0	0	0	0	0	0	28	0	0	0	0	15	0	1063	0	0
OTU92	d__Bacteria;p__Firmicutes;c__Clostridia;o__Oscillospirales;f__Oscillospiraceae;g__UCG-005;s__uncultured_bacterium	0	76	163	0	0	0	0	0	0	0	0	0	0	0	279	127	251	0	260	252	0	0	0	0	137	0	0	0	0	0	0	0	0	0	0	118	0	35	0	0	0	0	0	96	0	0	0	2
OTU93	d__Bacteria;p__Actinobacteriota;c__Actinobacteria;o__Micrococcales;f__Micrococcaceae;g__Kocuria;__	0	0	0	0	0	0	0	0	206	0	203	0	0	0	0	0	0	0	0	0	105	0	0	0	0	0	186	0	0	0	0	118	0	0	0	38	0	0	0	0	0	0	0	161	0	0	0	0
OTU94	d__Bacteria;p__Actinobacteriota;c__Actinobacteria;o__Micrococcales;f__Brevibacteriaceae;g__Brevibacterium;__	0	0	0	0	0	0	169	0	0	0	0	0	0	0	0	0	0	0	0	0	0	0	0	0	0	0	0	0	0	0	155	0	0	0	0	68	0	0	0	0	0	0	0	576	0	0	0	322
OTU95	d__Bacteria;p__Campilobacterota;c__Campylobacteria;o__Campylobacterales;f__Campylobacteraceae;g__Campylobacter;s__Campylobacter_hominis	0	0	0	0	0	0	0	0	0	0	0	0	0	0	602	0	20	0	0	0	0	0	0	0	0	98	0	0	0	0	0	0	54	0	0	0	0	0	0	0	0	0	0	0	0	0	0	0
OTU96	d__Bacteria;p__Proteobacteria;c__Alphaproteobacteria;o__Acetobacterales;f__Acetobacteraceae;g__Roseomonas;__	0	0	0	0	0	0	752	0	106	214	0	0	0	0	0	0	0	0	0	0	0	0	75	0	0	0	77	0	0	0	0	0	0	0	0	0	0	0	0	0	0	0	0	0	0	0	0	0
OTU97	d__Bacteria;p__Firmicutes;c__Negativicutes;o__Veillonellales-Selenomonadales;f__Selenomonadaceae;g__Mitsuokella;s__uncultured_bacterium	0	0	156	0	0	0	0	0	0	0	0	0	0	0	0	0	49	0	199	0	0	0	0	46	0	0	0	0	0	0	0	0	0	0	0	44	0	0	0	0	0	0	0	0	0	0	0	0
OTU98	d__Bacteria;p__Actinobacteriota;c__Actinobacteria;o__Micrococcales;f__Dermacoccaceae;__;__	0	0	0	0	0	0	0	0	0	0	0	0	0	0	0	0	0	0	0	0	0	0	0	0	0	0	0	0	0	0	0	0	0	0	0	0	0	0	0	0	0	0	0	0	0	0	0	0
OTU99	d__Bacteria;p__Proteobacteria;c__Gammaproteobacteria;o__Aeromonadales;f__Aeromonadaceae;g__Aeromonas;__	0	0	0	0	0	0	0	0	0	0	0	0	0	0	0	0	0	0	0	0	0	0	0	0	0	0	0	0	0	312	0	0	0	22	0	0	0	0	0	0	0	0	0	188	0	0	0	0
OTU100	d__Bacteria;p__Firmicutes;c__Clostridia;o__Lachnospirales;f__Lachnospiraceae;g__Dorea;__	347	331	186	0	17	122	0	0	406	0	0	0	0	0	82	0	258	0	303	104	0	0	0	0	11	0	0	0	0	0	0	0	0	0	0	0	0	0	390	0	0	0	0	0	0	0	0	0
OTU101	d__Bacteria;p__Firmicutes;c__Clostridia;o__Peptostreptococcales-Tissierellales;f__Peptostreptococcales-Tissierellales;g__Fenollaria;s__uncultured_bacterium	22	0	0	0	0	0	0	0	0	0	0	0	0	0	246	0	12	0	288	0	0	0	0	0	0	0	0	0	0	0	0	0	126	0	0	0	0	0	0	0	0	0	0	31	0	0	0	50
OTU102	d__Bacteria;p__Firmicutes;c__Bacilli;o__Staphylococcales;f__Staphylococcaceae;g__Staphylococcus;__	0	0	0	0	72	0	0	0	3	0	0	16	0	0	0	0	47	228	124	0	0	0	0	32	0	0	0	0	0	894	0	0	0	28	0	0	0	46	410	0	0	0	0	54	0	0	23	86
OTU103	d__Bacteria;p__Firmicutes;c__Clostridia;o__Lachnospirales;f__Lachnospiraceae;g__Roseburia;s__uncultured_organism	0	17	160	0	0	0	0	0	0	0	0	0	0	0	0	4	149	0	98	170	3	0	0	0	0	0	0	0	0	0	0	0	0	0	0	0	0	0	0	0	0	0	0	0	0	0	0	0
OTU104	d__Bacteria;p__Firmicutes;c__Clostridia;o__Clostridiales;f__Clostridiaceae;g__Clostridium_sensu_stricto_1;s__uncultured_bacterium	0	0	64	0	0	0	0	0	0	0	0	10	0	0	0	0	158	0	87	170	0	0	0	83	0	0	0	0	0	0	0	0	0	0	0	0	0	0	0	0	0	0	0	0	0	0	0	0
OTU105	d__Bacteria;p__Firmicutes;c__Bacilli;o__Staphylococcales;f__Staphylococcaceae;g__Staphylococcus;s__Staphylococcus_sciuri	0	0	0	0	0	0	0	0	0	0	0	0	0	0	0	0	0	0	0	0	0	0	0	0	0	0	0	0	0	0	0	0	0	85	0	0	0	0	0	0	0	0	0	0	0	0	0	0
OTU106	d__Bacteria;p__Actinobacteriota;c__Coriobacteriia;o__Coriobacteriales;f__Atopobiaceae;g__Atopobium;__	0	0	0	0	0	0	0	0	0	0	0	0	0	0	0	0	0	0	0	0	0	0	0	0	0	0	0	0	98	502	144	21	0	0	0	112	0	0	0	0	0	0	0	0	0	0	0	0
OTU107	d__Bacteria;p__Proteobacteria;c__Gammaproteobacteria;o__Pseudomonadales;f__Pseudomonadaceae;g__Pseudomonas;s__Pseudomonas_sp.	50	31	0	244	547	0	89	0	154	87	105	0	9	0	0	21	0	0	0	0	0	0	0	0	0	0	0	0	0	0	15	0	0	27	0	0	0	0	194	0	0	0	0	0	0	0	0	0
OTU108	d__Bacteria;p__Actinobacteriota;c__Coriobacteriia;o__Coriobacteriales;f__Eggerthellaceae;g__Eggerthella;__	0	0	0	0	0	0	0	344	0	0	0	238	17	252	110	229	43	518	170	342	0	28	217	63	171	0	0	0	6	0	0	0	0	65	183	0	0	0	0	0	342	302	52	0	0	0	31	44
OTU109	d__Bacteria;p__Bacteroidota;c__Bacteroidia;o__Bacteroidales;f__Tannerellaceae;g__Parabacteroides;s__uncultured_bacterium	0	0	0	0	14	0	0	0	120	0	791	220	69	12	297	0	59	0	16	212	0	0	304	0	0	0	0	0	0	0	0	0	1	0	72	0	281	94	0	0	65	23	0	49	101	0	0	0
OTU110	d__Bacteria;p__Firmicutes;c__Bacilli;o__Lactobacillales;f__Aerococcaceae;g__Eremococcus;s__uncultured_bacterium	0	0	0	0	0	0	0	0	0	0	0	0	0	0	0	0	0	0	0	0	0	0	0	0	0	99	0	0	38	0	0	0	0	0	0	0	0	56	1043	0	0	0	0	0	0	0	0	2
OTU111	d__Bacteria;p__Firmicutes;c__Clostridia;o__Oscillospirales;f__Oscillospiraceae;g__UCG-002;s__uncultured_organism	0	199	195	0	0	0	0	0	0	0	0	0	0	0	146	0	226	0	219	0	0	0	0	0	0	0	0	0	0	0	0	0	0	21	0	42	0	5	254	0	0	0	0	0	0	0	0	0
OTU112	d__Bacteria;p__Proteobacteria;c__Gammaproteobacteria;o__Burkholderiales;f__Sutterellaceae;g__Sutterella;s__uncultured_bacterium	217	0	0	0	0	287	0	0	0	0	0	0	0	6	4	136	0	0	0	0	0	0	0	0	0	0	0	0	0	0	0	0	0	0	0	0	0	0	0	0	0	31	0	0	0	0	0	0
OTU113	d__Bacteria;p__Firmicutes;c__Clostridia;o__Lachnospirales;f__Lachnospiraceae;g__Lachnoclostridium;s__uncultured_organism	0	29	28	145	30	270	187	456	275	0	367	402	110	280	157	48	123	421	104	230	66	0	0	0	121	87	36	0	6	0	0	0	0	144	35	0	319	0	0	0	0	90	0	0	0	54	32	0
OTU114	d__Bacteria;p__Firmicutes;c__Clostridia;o__Peptostreptococcales-Tissierellales;f__Peptostreptococcales-Tissierellales;g__Anaerococcus;s__uncultured_bacterium	98	0	0	0	86	0	0	0	0	0	0	45	44	0	9	0	0	48	30	0	0	0	0	0	110	628	57	0	142	582	0	3	399	22	0	241	0	80	201	323	0	0	0	0	0	257	691	278
OTU115	d__Bacteria;p__Bacteroidota;c__Bacteroidia;o__Bacteroidales;f__Muribaculaceae;g__Muribaculaceae;s__uncultured_bacterium	0	173	186	400	41	0	486	0	228	219	102	0	0	0	0	0	0	0	129	0	0	0	15	33	184	11	0	0	68	0	0	0	0	0	0	0	0	0	0	0	0	0	3	71	0	0	0	0
OTU116	d__Bacteria;p__Actinobacteriota;c__Actinobacteria;o__Frankiales;f__Geodermatophilaceae;g__Blastococcus;__	0	0	0	0	0	0	0	0	0	0	0	0	0	0	0	0	0	0	0	0	0	0	0	0	0	0	0	0	0	0	0	0	0	0	0	0	0	0	0	0	0	0	0	0	0	0	0	0
OTU117	d__Bacteria;p__Proteobacteria;c__Gammaproteobacteria;o__Aeromonadales;f__Succinivibrionaceae;g__Succinivibrio;s__uncultured_bacterium	0	13	0	0	60	0	41	0	22	452	111	0	13	0	248	0	0	0	0	0	0	0	0	0	0	0	70	0	0	0	0	0	0	0	0	0	0	0	0	0	0	0	0	0	0	0	0	0
OTU118	d__Bacteria;p__Firmicutes;c__Bacilli;o__Lactobacillales;f__Aerococcaceae;g__Facklamia;__	0	0	0	92	0	0	0	0	0	0	0	0	0	0	0	0	0	0	0	0	0	0	0	0	0	82	0	0	161	0	0	0	46	0	0	19	0	0	0	0	0	0	0	0	0	24	0	0
OTU119	d__Bacteria;p__Bacteroidota;c__Bacteroidia;o__Bacteroidales;f__Rikenellaceae;g__Rikenellaceae_RC9_gut_group;s__uncultured_bacterium	0	205	0	0	0	0	163	0	0	0	0	0	0	0	0	0	217	0	603	0	0	0	0	0	37	0	0	0	0	0	0	0	0	0	0	33	132	0	0	0	0	0	0	0	0	0	0	0
OTU120	d__Bacteria;p__Firmicutes;c__Clostridia;o__Lachnospirales;f__Lachnospiraceae;g__Roseburia;__	0	111	0	0	0	0	0	0	160	0	0	0	0	0	0	0	0	0	0	0	0	0	0	0	49	0	0	0	0	0	0	0	0	0	0	0	0	0	0	0	0	0	0	0	0	0	0	0
OTU121	d__Bacteria;p__Firmicutes;c__Clostridia;o__Oscillospirales;f__Ruminococcaceae;g__CAG-352;__	0	0	123	0	0	0	0	0	0	0	0	0	0	0	0	0	203	0	300	141	0	0	0	0	0	0	0	0	0	0	0	0	0	0	0	0	0	0	0	0	0	0	0	0	0	0	0	0
OTU122	d__Bacteria;p__Bacteroidota;c__Bacteroidia;o__Bacteroidales;f__Rikenellaceae;g__Alistipes;s__uncultured_bacterium	0	0	86	107	0	0	0	0	69	91	0	0	0	0	10	0	43	72	11	156	0	0	572	0	11	0	8	0	0	0	0	0	14	0	0	0	0	0	0	0	10	0	0	0	0	0	0	0
OTU123	d__Bacteria;p__Actinobacteriota;c__Coriobacteriia;o__Coriobacteriales;f__Eggerthellaceae;g__Slackia;s__uncultured_bacterium	42	18	0	0	0	0	0	0	0	0	0	0	0	0	78	0	116	0	157	32	0	0	0	0	47	147	0	0	0	0	0	0	25	0	0	143	0	0	0	0	0	0	0	65	0	79	0	0
OTU124	d__Bacteria;p__Firmicutes;c__Clostridia;o__Oscillospirales;f__[Eubacterium]_coprostanoligenes_group;g__[Eubacterium]_coprostanoligenes_group;s__uncultured_bacterium	0	267	98	0	0	0	187	0	0	271	0	78	11	70	495	0	366	0	1672	89	0	0	0	34	5	123	0	0	0	0	0	0	4	0	0	70	23	0	97	0	0	0	0	90	0	31	5	0
OTU125	d__Bacteria;p__Actinobacteriota;c__Actinobacteria;o__Micrococcales;f__Micrococcaceae;g__Kocuria;s__Kocuria_palustris	0	0	0	0	0	0	0	0	0	0	0	0	0	0	0	0	0	0	0	0	0	0	0	0	0	35	0	0	0	704	56	122	0	0	0	78	0	0	0	0	0	0	0	0	0	0	0	0
OTU126	d__Bacteria;p__Firmicutes;c__Clostridia;o__Lachnospirales;f__Lachnospiraceae;g__[Eubacterium]_hallii_group;s__uncultured_bacterium	0	148	123	180	0	210	0	0	48	0	130	0	0	0	7	60	174	0	281	87	0	19	0	0	0	0	0	0	0	0	0	0	0	0	0	0	0	0	0	0	0	0	0	0	0	0	0	0
OTU127	d__Bacteria;p__Actinobacteriota;c__Actinobacteria;o__Micrococcales;f__Microbacteriaceae;g__Pseudoclavibacter;__	0	0	0	0	0	0	0	0	0	0	0	17	0	0	85	0	0	0	0	0	0	0	0	0	0	0	0	0	0	0	0	0	0	0	0	85	0	0	293	0	0	0	0	0	0	73	0	0
OTU128	d__Bacteria;p__Proteobacteria;c__Alphaproteobacteria;o__Rickettsiales;f__Mitochondria;g__Mitochondria;__	0	0	0	78	0	0	458	0	58	0	125	0	0	0	0	232	0	0	0	0	0	0	44	0	0	0	0	0	0	0	106	0	0	0	0	0	0	0	0	0	0	0	0	0	0	0	0	0
OTU129	d__Bacteria;p__Proteobacteria;c__Alphaproteobacteria;o__Azospirillales;f__Azospirillaceae;g__Niveispirillum;__	0	0	0	0	0	0	0	0	0	0	0	0	0	0	0	0	0	0	0	0	0	0	0	0	0	0	0	0	0	0	0	0	0	0	0	15	344	120	0	0	0	0	0	0	0	0	0	0
OTU130	d__Bacteria;p__Firmicutes;c__Clostridia;o__Lachnospirales;f__Lachnospiraceae;g__Anaerostipes;s__uncultured_bacterium	0	25	0	181	81	0	133	0	145	202	265	0	0	0	0	620	0	0	0	0	0	0	0	27	0	0	104	0	0	0	0	0	0	0	0	0	0	0	0	0	0	0	0	0	0	0	0	0
OTU131	d__Bacteria;p__Firmicutes;c__Clostridia;o__Lachnospirales;f__Lachnospiraceae;g__uncultured;s__uncultured_organism	0	45	0	198	56	60	418	0	312	0	161	0	0	0	0	121	0	0	0	0	0	0	0	16	0	0	27	0	0	0	0	0	0	0	0	0	0	0	0	0	0	0	0	0	0	0	0	0
OTU132	d__Bacteria;p__Firmicutes;c__Clostridia;o__Lachnospirales;f__Lachnospiraceae;g__[Ruminococcus]_torques_group;s__uncultured_organism	0	0	0	0	0	0	0	0	102	0	80	107	50	38	143	0	0	89	0	113	0	0	0	44	0	0	0	0	0	0	0	0	0	422	232	0	0	0	0	0	136	631	0	175	0	0	37	0
OTU133	d__Bacteria;p__Firmicutes;c__Clostridia;o__Lachnospirales;f__Lachnospiraceae;g__Lachnospira;s__uncultured_bacterium	0	0	118	0	0	164	0	0	0	0	0	0	0	0	0	0	53	0	129	56	0	0	0	116	0	0	0	0	0	0	0	0	0	0	0	0	0	0	0	0	0	0	0	0	0	0	0	0
OTU134	d__Bacteria;p__Firmicutes;c__Clostridia;o__Oscillospirales;f__Oscillospiraceae;g__Flavonifractor;s__uncultured_bacterium	0	0	0	0	0	0	147	37	43	135	122	36	168	65	0	0	0	457	0	76	0	0	5	0	0	0	0	0	0	0	0	0	0	0	0	0	129	0	0	0	0	44	0	0	0	0	0	0
OTU135	d__Bacteria;p__Actinobacteriota;c__Actinobacteria;o__Bifidobacteriales;f__Bifidobacteriaceae;g__Bifidobacterium;s__Bifidobacterium_bifidum	0	0	0	0	0	47	0	0	0	0	0	0	0	0	0	0	0	268	0	0	0	0	371	0	0	0	0	0	0	0	0	0	0	0	0	0	0	0	0	0	0	0	0	0	0	0	0	0
OTU136	d__Bacteria;p__Actinobacteriota;c__Coriobacteriia;o__Coriobacteriales;f__Atopobiaceae;g__Olsenella;s__Olsenella_sp.	0	0	280	0	0	0	0	0	0	0	0	0	0	0	46	11	0	0	0	0	0	0	0	0	198	0	0	0	0	0	0	0	0	0	0	0	0	0	0	0	0	144	0	0	0	0	102	0
OTU137	d__Bacteria;p__Firmicutes;c__Clostridia;o__Lachnospirales;f__Lachnospiraceae;g__[Eubacterium]_hallii_group;s__[Eubacterium]_hallii	9	16	118	176	68	57	0	0	168	173	84	0	68	0	0	206	54	0	6	13	14	0	0	46	0	18	20	0	0	0	0	0	0	0	0	0	0	0	0	0	0	0	0	0	0	0	0	0
OTU138	d__Bacteria;p__Firmicutes;c__Bacilli;o__Lactobacillales;f__Lactobacillaceae;g__Lactobacillus;s__Lactobacillus_mucosae	81	0	0	0	0	0	0	0	112	0	0	0	0	0	0	0	120	0	0	0	0	0	0	0	0	0	0	0	0	0	0	0	0	0	0	0	0	0	0	0	0	0	0	0	7	0	0	0
OTU139	d__Bacteria;p__Firmicutes;c__Clostridia;o__Lachnospirales;f__Lachnospiraceae;g__Lachnoclostridium;__	0	29	0	277	52	213	0	205	135	0	68	184	25	0	0	109	24	0	71	244	23	19	0	0	0	0	62	0	0	0	0	0	0	0	0	0	43	0	0	0	0	0	0	0	0	0	0	0
OTU140	d__Bacteria;p__Firmicutes;c__Bacilli;o__Bacillales;f__Bacillaceae;g__Bacillus;__	0	0	0	0	0	0	0	0	0	0	0	0	0	0	0	0	0	0	0	0	0	0	0	0	0	0	0	0	0	0	0	0	11	0	0	110	0	0	0	0	0	0	0	103	0	0	0	0
OTU141	d__Bacteria;p__Bacteroidota;c__Bacteroidia;o__Flavobacteriales;f__Weeksellaceae;g__Cloacibacterium;s__uncultured_bacterium	0	0	0	0	0	0	0	0	0	0	0	0	0	0	0	0	0	0	0	0	0	0	0	0	0	0	0	0	0	140	0	0	0	0	0	75	316	91	211	0	0	0	0	0	0	0	0	0
OTU142	d__Bacteria;p__Firmicutes;c__Clostridia;o__Peptostreptococcales-Tissierellales;f__Peptostreptococcales-Tissierellales;g__Anaerococcus;__	0	0	0	51	0	0	0	0	0	0	0	0	0	0	0	0	0	0	0	0	0	0	0	0	0	272	0	0	12	0	0	0	4	40	0	385	0	0	0	90	0	0	0	0	0	0	421	284
OTU143	d__Bacteria;p__Bacteroidota;c__Bacteroidia;o__Bacteroidales;f__Bacteroidaceae;g__Bacteroides;__	0	0	17	40	11	234	225	122	70	166	90	381	30	207	209	13	396	230	177	269	0	285	50	0	199	0	0	0	163	92	0	24	0	35	152	78	147	33	0	0	140	94	30	0	316	111	0	3
OTU144	d__Bacteria;p__Firmicutes;c__Clostridia;o__Lachnospirales;f__Lachnospiraceae;g__[Eubacterium]_eligens_group;s__uncultured_bacterium	0	0	0	124	0	0	389	0	156	99	0	0	0	0	0	0	0	0	0	122	0	0	0	0	0	0	0	0	0	0	0	0	0	0	0	0	0	0	0	0	0	0	0	0	0	0	0	0
OTU145	d__Bacteria;p__Firmicutes;c__Clostridia;o__Lachnospirales;f__Lachnospiraceae;g__Coprococcus;s__uncultured_organism	47	139	86	0	0	0	0	0	0	0	0	0	0	0	0	0	136	0	96	0	0	0	0	0	0	0	0	0	0	0	0	0	0	0	0	159	0	0	0	0	0	0	0	0	0	0	0	0
OTU146	d__Bacteria;p__Actinobacteriota;c__Actinobacteria;o__Micrococcales;f__Intrasporangiaceae;g__Ornithinimicrobium;__	0	0	0	0	0	0	0	0	0	0	0	0	0	0	0	0	0	0	0	0	0	0	0	0	0	0	81	0	0	0	0	0	0	0	0	0	0	0	0	0	0	0	0	0	0	0	0	0
OTU147	d__Bacteria;p__Firmicutes;c__Bacilli;o__Lactobacillales;f__Streptococcaceae;g__Streptococcus;s__uncultured_bacterium	137	12	17	0	0	61	0	0	80	0	0	0	37	52	0	0	107	0	135	0	0	22	1	0	0	0	16	0	16	0	27	5	0	30	0	2	0	15	270	0	0	0	0	0	186	0	0	8
OTU148	d__Bacteria;p__Actinobacteriota;c__Actinobacteria;o__Micrococcales;f__Dermabacteraceae;g__Brachybacterium;s__Brachybacterium_sp.	0	0	0	0	0	0	0	0	0	0	0	0	0	0	0	0	0	0	0	0	0	0	0	0	0	0	0	0	0	561	0	0	0	0	0	0	0	0	0	0	0	0	0	0	0	0	0	0
OTU149	d__Bacteria;p__Firmicutes;c__Clostridia;o__Lachnospirales;f__Lachnospiraceae;g__Lachnospiraceae_UCG-004;s__uncultured_bacterium	81	148	34	0	0	0	0	0	0	0	0	0	0	0	0	0	0	0	28	65	0	0	0	0	0	0	0	0	0	0	0	0	0	0	0	0	0	0	0	0	0	0	0	0	0	0	0	0
OTU150	d__Bacteria;p__Firmicutes;c__Bacilli;o__Lactobacillales;f__Aerococcaceae;g__Facklamia;s__uncultured_bacterium	0	0	0	62	0	0	0	0	0	0	0	0	64	0	0	0	0	0	0	0	0	0	0	0	0	14	0	0	0	0	0	0	0	0	0	20	0	0	0	0	0	0	0	0	0	0	0	0
OTU151	d__Bacteria;p__Proteobacteria;c__Gammaproteobacteria;o__Enterobacterales;f__Erwiniaceae;g__Pantoea;__	0	0	0	209	0	0	229	0	0	0	0	0	0	0	0	139	0	0	0	0	0	0	0	0	0	0	0	0	0	285	0	0	0	0	0	0	0	0	0	0	0	0	0	66	0	0	0	0
OTU152	d__Bacteria;p__Firmicutes;c__Bacilli;o__Erysipelotrichales;f__Erysipelatoclostridiaceae;g__Erysipelatoclostridium;__	0	0	0	0	0	0	0	117	0	0	0	244	50	94	0	0	0	24	0	218	0	0	0	0	14	0	0	0	0	0	0	0	0	0	119	0	0	0	0	0	0	144	0	12	0	0	0	0
OTU153	d__Bacteria;p__Firmicutes;c__Negativicutes;o__Veillonellales-Selenomonadales;f__Veillonellaceae;g__Dialister;__	5	8	0	0	0	0	0	0	36	0	0	0	0	0	0	0	4	0	18	0	0	0	0	10	0	224	0	0	218	0	0	180	70	31	0	0	0	0	0	37	0	0	0	0	0	257	0	0
OTU154	d__Bacteria;p__Proteobacteria;c__Gammaproteobacteria;o__Oceanospirillales;f__Halomonadaceae;g__Halomonas;__	0	0	0	0	0	0	0	0	0	0	0	0	0	0	0	0	0	0	0	0	0	0	0	0	0	0	0	0	0	0	0	0	0	0	0	0	0	0	0	0	0	0	0	0	0	0	0	0
OTU155	d__Bacteria;p__Actinobacteriota;c__Actinobacteria;o__Propionibacteriales;f__Propionibacteriaceae;__;__	0	0	0	0	0	0	0	0	0	0	0	0	0	0	0	0	0	0	0	0	0	0	0	0	0	0	0	0	0	0	0	0	0	0	0	0	0	0	0	0	0	0	0	0	0	0	0	0
OTU156	d__Bacteria;p__Firmicutes;c__Clostridia;o__Clostridiales;f__Clostridiaceae;g__Clostridium_sensu_stricto_1;s__Clostridium_perfringens	0	0	0	0	0	0	0	0	0	0	0	0	0	0	0	0	0	0	0	0	0	0	0	0	0	0	0	0	0	0	0	0	0	0	0	0	0	0	0	0	0	0	0	0	0	0	0	0
OTU157	d__Bacteria;p__Proteobacteria;c__Alphaproteobacteria;o__Caulobacterales;f__Caulobacteraceae;g__Brevundimonas;__	0	0	0	0	0	0	0	0	95	240	0	0	15	0	0	109	0	0	0	0	0	0	0	0	0	0	39	0	0	0	0	0	0	0	0	0	0	12	321	0	0	0	0	104	0	0	0	0
OTU158	d__Bacteria;p__Firmicutes;c__Clostridia;o__Oscillospirales;f__Ruminococcaceae;g__uncultured;s__uncultured_bacterium	0	0	220	0	14	0	0	0	0	0	0	262	0	156	210	0	608	0	621	5	0	0	0	0	0	0	0	0	0	0	0	0	0	11	0	0	0	0	0	0	0	0	0	0	0	0	0	0
OTU159	d__Bacteria;p__Actinobacteriota;c__Actinobacteria;o__Actinomycetales;f__Actinomycetaceae;g__Actinomyces;s__uncultured_bacterium	38	0	0	0	0	0	0	0	255	0	0	0	0	0	119	0	33	0	180	0	0	0	0	0	0	0	0	14	0	237	164	159	0	0	0	0	116	0	227	175	0	0	0	198	0	0	0	0
OTU160	d__Bacteria;p__Firmicutes;c__Clostridia;o__Peptostreptococcales-Tissierellales;f__Peptostreptococcales-Tissierellales;g__Ezakiella;s__uncultured_bacterium	0	24	0	0	0	0	0	0	0	0	0	0	0	0	0	0	0	0	106	0	0	0	0	0	0	42	0	0	0	0	0	0	0	275	0	0	0	0	0	0	0	0	0	0	0	0	0	0
OTU161	d__Bacteria;p__Firmicutes;c__Bacilli;o__Staphylococcales;f__Staphylococcaceae;g__Nosocomiicoccus;s__uncultured_bacterium	0	0	0	0	0	0	0	0	0	0	0	0	0	0	0	0	0	0	0	0	0	0	0	0	0	0	0	0	0	0	0	0	0	94	0	0	0	0	0	0	72	0	0	154	0	0	0	410
OTU162	d__Bacteria;p__Actinobacteriota;c__Actinobacteria;o__Micrococcales;f__Microbacteriaceae;g__Cryobacterium;__	0	0	0	0	0	0	0	0	0	0	0	0	0	0	0	0	0	0	0	0	0	0	0	0	0	0	23	0	0	0	0	0	0	0	0	0	0	95	0	0	0	0	0	0	0	0	0	0
OTU163	d__Bacteria;p__Verrucomicrobiota;c__Verrucomicrobiae;o__Chthoniobacterales;f__Terrimicrobiaceae;g__Terrimicrobium;__	0	0	0	0	0	0	0	0	0	0	0	0	0	0	0	0	0	0	0	0	0	0	0	0	0	0	0	0	0	0	0	0	0	0	0	50	267	87	0	0	0	0	0	0	0	0	0	0
OTU164	d__Bacteria;p__Firmicutes;c__Clostridia;o__Lachnospirales;f__Lachnospiraceae;g__Lachnospiraceae_NK4A136_group;s__uncultured_bacterium	0	0	0	0	0	0	102	0	0	0	0	0	0	0	190	0	325	0	387	0	0	0	0	0	36	0	0	0	0	0	0	0	0	0	0	88	87	0	0	0	0	0	0	0	0	0	0	0
OTU165	d__Bacteria;p__Firmicutes;c__Clostridia;o__Lachnospirales;f__Lachnospiraceae;g__[Eubacterium]_eligens_group;__	0	0	80	50	69	35	6	0	0	52	125	0	0	0	0	11	160	0	86	111	0	0	0	0	0	0	47	0	0	0	0	0	0	0	0	0	0	0	0	0	0	0	0	0	0	118	0	0
OTU166	d__Bacteria;p__Actinobacteriota;c__Actinobacteria;o__Micrococcales;f__Intrasporangiaceae;g__Janibacter;__	0	0	0	21	0	0	0	0	0	0	0	0	0	0	0	0	0	0	0	0	0	0	0	0	0	0	0	0	0	240	0	0	15	0	0	0	0	0	0	0	0	0	0	0	0	0	0	0
OTU167	d__Bacteria;p__Proteobacteria;c__Gammaproteobacteria;o__Aeromonadales;f__Aeromonadaceae;g__Aeromonas;s__Aeromonas_veronii	0	0	0	0	0	0	0	0	0	0	0	0	0	0	0	0	0	0	0	0	0	0	0	0	0	0	0	0	0	213	0	0	0	0	0	0	0	0	170	0	0	0	0	45	0	0	0	0
OTU168	d__Bacteria;p__Proteobacteria;c__Alphaproteobacteria;o__Rhizobiales;f__Xanthobacteraceae;g__Bradyrhizobium;s__Bradyrhizobium_sp.	0	0	0	0	0	0	0	0	0	0	0	0	0	0	0	0	0	0	0	0	0	0	0	0	0	0	0	0	0	434	0	0	0	0	0	0	0	0	0	0	0	0	0	0	0	0	0	0
OTU169	d__Bacteria;p__Firmicutes;c__Clostridia;o__Oscillospirales;f__Ruminococcaceae;g__Ruminococcus;s__uncultured_bacterium	0	64	135	0	0	2	0	0	0	120	0	0	0	0	170	0	24	0	56	436	9	0	0	64	149	0	8	0	0	0	0	0	0	0	0	23	0	0	0	0	0	0	0	0	0	145	0	0
OTU170	d__Bacteria;p__Proteobacteria;c__Gammaproteobacteria;o__Pseudomonadales;f__Moraxellaceae;g__Acinetobacter;s__uncultured_bacterium	0	0	0	0	0	0	0	0	0	0	0	0	0	0	0	0	0	0	0	0	0	0	0	0	0	0	0	0	0	217	0	0	0	0	0	0	0	0	0	0	0	0	0	0	0	0	0	0
OTU171	d__Bacteria;p__Proteobacteria;c__Alphaproteobacteria;o__Rhizobiales;f__Stappiaceae;g__Pannonibacter;s__Pannonibacter_phragmitetus	0	0	0	0	0	0	0	0	0	0	0	0	0	0	0	0	0	0	0	0	0	0	0	0	0	0	0	0	0	0	0	0	0	0	0	0	0	0	0	0	0	0	0	48	0	2	0	0
OTU172	d__Bacteria;p__Firmicutes;c__Clostridia;o__Christensenellales;f__Christensenellaceae;g__Christensenellaceae_R-7_group;s__uncultured_bacterium	0	0	140	0	0	0	0	0	0	0	0	0	0	0	761	0	663	0	790	157	0	0	0	0	84	50	0	0	0	0	0	0	9	15	0	50	0	0	0	0	0	0	0	283	0	0	0	0
OTU173	d__Bacteria;p__Firmicutes;c__Bacilli;o__Erysipelotrichales;f__Erysipelotrichaceae;g__[Clostridium]_innocuum_group;__	0	0	0	0	0	0	0	0	0	0	77	25	0	0	0	62	0	28	0	353	0	0	27	0	0	0	0	0	0	0	0	0	0	102	0	0	0	0	0	0	0	83	0	0	0	0	0	0
OTU174	d__Bacteria;p__Bacteroidota;c__Bacteroidia;o__Bacteroidales;f__Prevotellaceae;g__Prevotella;__	0	0	0	0	0	0	0	0	43	0	0	0	0	0	0	0	0	0	0	0	0	0	0	0	14	141	0	0	0	0	0	9	0	0	0	99	0	0	126	85	0	0	0	0	0	0	0	0
OTU175	d__Bacteria;p__Firmicutes;c__Clostridia;o__Peptostreptococcales-Tissierellales;f__Peptostreptococcales-Tissierellales;g__Gallicola;s__uncultured_bacterium	0	0	0	0	0	0	0	0	0	0	0	208	0	40	0	0	0	0	0	0	0	0	0	0	0	0	0	0	0	0	0	0	0	0	0	30	0	0	0	0	0	0	0	0	0	0	0	17
OTU176	d__Bacteria;p__Actinobacteriota;c__Acidimicrobiia;o__Microtrichales;f__Ilumatobacteraceae;g__uncultured;s__uncultured_bacterium	0	0	0	0	0	0	284	0	0	0	0	0	0	0	0	0	0	0	0	0	0	0	0	0	0	0	0	0	0	0	0	0	0	0	0	0	0	0	0	0	0	0	0	0	0	0	0	0
OTU177	d__Bacteria;p__Proteobacteria;c__Gammaproteobacteria;o__Alteromonadales;f__Shewanellaceae;g__Shewanella;__	0	0	0	0	0	0	0	0	0	0	0	0	0	0	0	0	0	0	0	0	0	0	0	0	0	0	0	0	12	0	0	13	0	0	0	0	0	0	0	0	0	0	0	0	0	0	0	0
OTU178	d__Bacteria;p__Bacteroidota;c__Bacteroidia;o__Bacteroidales;f__Prevotellaceae;g__Paraprevotella;s__uncultured_bacterium	0	0	0	142	0	0	263	10	0	0	0	0	0	0	0	111	28	49	10	47	0	260	0	0	0	0	0	0	0	0	0	0	0	0	0	0	0	0	0	0	0	0	0	0	0	0	0	0
OTU179	d__Bacteria;p__Actinobacteriota;c__Actinobacteria;o__Micrococcales;f__Micrococcaceae;g__Rothia;__	0	0	0	0	108	0	0	17	0	0	0	0	0	0	0	0	0	0	0	0	0	0	0	0	0	0	96	0	0	0	0	0	0	0	0	0	0	115	0	0	0	0	0	237	0	0	0	0
OTU180	d__Bacteria;p__Proteobacteria;c__Gammaproteobacteria;o__Xanthomonadales;f__Xanthomonadaceae;g__Lysobacter;s__uncultured_bacterium	0	0	0	0	0	0	0	0	0	0	0	0	0	0	0	0	0	0	0	0	0	0	0	0	0	0	0	0	0	0	0	0	0	0	0	0	0	0	0	0	0	0	0	0	0	3	0	0
OTU181	d__Bacteria;p__Proteobacteria;c__Alphaproteobacteria;o__Caulobacterales;f__Caulobacteraceae;g__Brevundimonas;s__Brevundimonas_sp.	0	0	0	0	0	0	0	0	0	0	0	0	0	0	0	0	0	0	0	0	0	0	0	0	0	0	0	0	0	434	0	0	0	0	0	7	127	30	0	0	0	0	0	0	0	0	0	0
OTU182	d__Bacteria;p__Proteobacteria;c__Gammaproteobacteria;o__Burkholderiales;f__Alcaligenaceae;g__Oligella;__	0	0	0	0	0	0	0	0	0	0	0	0	0	0	0	0	0	0	0	0	0	0	0	0	0	0	0	0	0	0	0	0	0	0	0	0	0	0	0	0	0	0	0	561	0	0	0	0
OTU183	d__Bacteria;p__Proteobacteria;c__Gammaproteobacteria;o__Pseudomonadales;f__Moraxellaceae;g__Enhydrobacter;__	0	0	0	138	43	0	46	0	0	96	0	0	0	0	0	0	0	0	0	0	0	0	0	0	0	0	0	0	0	0	79	3	0	0	0	0	0	0	0	0	0	0	0	0	0	0	0	0
OTU184	d__Bacteria;p__Deinococcota;c__Deinococci;o__Deinococcales;f__Deinococcaceae;g__Deinococcus;s__Deinococcus_sp.	0	0	0	0	0	0	385	0	0	0	0	0	0	0	0	0	0	0	0	0	0	0	0	0	0	0	0	0	0	0	0	0	0	0	0	0	0	0	0	0	0	0	0	0	0	0	0	0
OTU185	d__Bacteria;p__Proteobacteria;c__Gammaproteobacteria;o__Burkholderiales;f__Burkholderiaceae;g__Burkholderia-Caballeronia-Paraburkholderia;__	3	0	0	142	46	0	0	0	57	0	103	0	25	0	0	88	0	0	0	0	15	0	0	0	0	0	0	0	0	0	0	0	0	0	0	0	0	0	0	0	0	0	0	0	0	0	0	0
OTU186	d__Bacteria;p__Fusobacteriota;c__Fusobacteriia;o__Fusobacteriales;f__Leptotrichiaceae;g__Leptotrichia;s__uncultured_bacterium	0	0	0	0	0	0	0	0	0	0	0	0	0	0	0	0	0	0	0	0	0	0	0	0	0	0	0	0	0	0	0	0	0	0	0	0	0	15	422	0	0	0	0	0	0	0	0	0
OTU187	d__Bacteria;p__Proteobacteria;c__Gammaproteobacteria;o__Burkholderiales;f__Neisseriaceae;g__uncultured;s__uncultured_bacterium	0	0	0	0	0	0	0	0	0	0	0	0	0	0	0	0	0	0	0	0	0	0	0	0	0	0	0	0	0	0	0	0	0	0	0	0	0	0	0	0	0	0	0	0	0	0	0	0
OTU188	d__Bacteria;p__Proteobacteria;c__Gammaproteobacteria;o__Enterobacterales;f__Enterobacteriaceae;g__Escherichia-Shigella;s__Citrobacter_koseri	0	0	0	0	0	0	0	0	0	0	0	0	0	0	0	0	0	0	0	0	0	0	0	0	0	0	0	0	0	0	0	0	0	0	0	0	0	0	0	0	0	0	0	0	0	0	0	0
OTU189	d__Bacteria;p__Firmicutes;c__Clostridia;o__Oscillospirales;f__Butyricicoccaceae;g__Butyricicoccus;s__uncultured_bacterium	62	37	45	0	0	0	0	0	0	157	0	84	0	0	0	95	37	32	54	0	0	0	0	0	0	0	54	0	0	0	0	0	0	0	0	42	0	0	0	0	0	0	0	0	0	0	0	0
OTU190	d__Bacteria;p__Firmicutes;c__Clostridia;o__Oscillospirales;f__[Eubacterium]_coprostanoligenes_group;g__[Eubacterium]_coprostanoligenes_group;s__uncultured_organism	0	0	169	0	0	0	0	0	0	0	0	0	0	0	20	0	0	0	0	0	0	0	0	0	34	0	0	0	0	0	0	0	0	0	0	46	0	0	0	0	0	0	0	0	0	0	0	0
OTU191	d__Bacteria;p__Desulfobacterota;c__Desulfovibrionia;o__Desulfovibrionales;f__Desulfovibrionaceae;g__Bilophila;s__uncultured_bacterium	0	20	85	0	0	0	0	0	0	0	0	0	0	10	248	0	49	6	120	143	0	0	113	0	218	0	0	0	48	0	0	0	0	0	0	0	0	0	0	0	0	0	0	0	0	0	0	0
OTU192	d__Bacteria;p__Proteobacteria;c__Gammaproteobacteria;o__Enterobacterales;f__Enterobacteriaceae;g__Enterobacter;__	0	0	26	0	0	0	0	0	0	0	67	0	0	8	51	0	0	0	0	0	0	0	0	0	0	0	9	0	0	0	29	7	0	21	0	0	0	0	0	0	0	0	0	0	26	0	0	0
OTU193	d__Bacteria;p__Proteobacteria;c__Gammaproteobacteria;o__Vibrionales;f__Vibrionaceae;g__Vibrio;s__Vibrio_cholerae	0	0	0	0	0	0	0	0	0	0	0	0	0	0	0	0	0	0	0	0	0	0	0	0	0	0	0	0	0	0	0	0	0	0	0	0	0	0	0	0	0	0	0	0	0	0	0	0
OTU194	d__Bacteria;p__Firmicutes;c__Bacilli;o__Staphylococcales;f__Staphylococcaceae;g__Jeotgalicoccus;__	0	0	0	0	0	0	0	0	0	0	0	0	0	0	0	0	0	14	0	0	0	0	0	0	0	0	0	0	0	0	0	0	0	0	0	0	0	0	0	0	0	0	0	0	0	0	0	0
OTU195	d__Bacteria;p__Proteobacteria;c__Gammaproteobacteria;o__Pseudomonadales;f__Moraxellaceae;g__Acinetobacter;s__Acinetobacter_schindleri	0	0	0	0	0	0	0	0	0	0	0	0	0	0	0	0	0	0	0	0	0	0	0	0	0	0	0	0	0	0	0	0	0	0	0	0	0	0	0	0	0	0	0	0	0	0	0	0
OTU196	d__Bacteria;p__Proteobacteria;c__Gammaproteobacteria;o__Burkholderiales;f__Neisseriaceae;g__Neisseria;s__uncultured_bacterium	0	0	0	0	0	0	0	0	0	0	0	0	0	0	0	0	0	0	0	0	0	0	0	0	0	0	0	0	0	376	10	0	8	0	0	96	0	0	152	0	0	0	0	0	0	0	0	0
OTU197	d__Bacteria;p__Actinobacteriota;c__Actinobacteria;o__Micrococcales;f__Microbacteriaceae;__;__	0	0	0	0	0	0	0	0	0	0	0	0	0	0	0	0	0	0	0	0	0	0	0	0	0	0	0	0	0	0	0	0	0	0	0	3	0	12	0	0	0	0	0	0	0	0	0	0
OTU198	d__Bacteria;p__Planctomycetota;c__Planctomycetes;o__Isosphaerales;f__Isosphaeraceae;g__Tundrisphaera;s__uncultured_bacterium	0	0	0	380	0	0	0	0	0	0	0	0	0	0	0	0	0	0	0	0	0	0	0	0	0	0	0	0	0	0	0	0	0	0	0	0	0	0	0	0	0	0	0	0	0	0	0	0
OTU199	d__Bacteria;p__Firmicutes;c__Bacilli;o__Lactobacillales;f__Aerococcaceae;g__Globicatella;s__uncultured_bacterium	0	0	0	0	0	0	0	0	0	0	0	0	0	0	0	0	0	0	0	0	0	0	0	0	0	21	0	0	0	0	0	0	0	0	0	0	0	0	0	0	0	0	0	47	0	0	0	25
OTU200	d__Bacteria;p__Proteobacteria;c__Gammaproteobacteria;o__Burkholderiales;f__Neisseriaceae;g__uncultured;s__unidentified_marine	0	199	0	0	0	0	0	0	0	0	0	0	0	0	0	0	0	0	194	0	0	0	0	0	0	0	0	0	0	0	0	0	0	0	0	0	0	0	0	0	0	0	0	0	0	0	0	0
OTU201	d__Bacteria;p__Cyanobacteria;c__Cyanobacteriia;o__Cyanobacteriales;f__Cyanobacteriales_Incertae_Sedis;g__Microseira_Carmichael-Alabama;s__uncultured_cyanobacterium	0	0	0	0	0	0	0	0	0	0	0	0	0	0	0	0	0	0	0	0	0	0	0	0	0	0	0	0	0	331	0	0	0	0	0	0	0	0	0	0	0	0	0	0	0	0	0	0
OTU202	d__Bacteria;p__Actinobacteriota;c__Coriobacteriia;o__Coriobacteriales;f__Eggerthellaceae;g__Senegalimassilia;s__uncultured_bacterium	152	99	0	0	110	113	0	0	0	0	0	0	120	0	88	0	155	0	216	0	30	0	0	25	42	119	0	0	0	0	0	27	21	0	0	131	0	0	0	0	0	213	0	0	0	21	0	0
OTU203	d__Bacteria;p__Bacteroidota;c__Bacteroidia;o__Bacteroidales;f__Porphyromonadaceae;g__Porphyromonas;__	0	0	0	0	0	0	0	0	0	0	0	0	0	0	0	0	0	0	50	0	0	0	0	0	0	0	0	0	0	0	0	0	109	0	0	25	0	0	0	0	0	0	0	0	0	0	105	0
OTU204	d__Bacteria;p__Firmicutes;c__Clostridia;o__Peptostreptococcales-Tissierellales;f__Peptostreptococcaceae;g__Intestinibacter;s__uncultured_organism	0	0	35	0	0	7	0	0	0	0	0	0	0	0	0	0	0	61	0	0	0	7	0	0	0	0	0	0	0	0	0	0	37	0	0	8	0	0	0	0	0	0	0	0	0	0	0	0
OTU205	d__Bacteria;p__Proteobacteria;c__Gammaproteobacteria;o__Burkholderiales;f__Hydrogenophilaceae;g__Hydrogenophilus;__	0	0	0	0	0	0	0	0	0	0	0	0	0	0	0	0	0	0	0	0	0	0	0	0	0	0	0	0	0	0	0	0	0	0	0	0	8	0	0	0	0	0	0	0	0	0	0	0
OTU206	d__Bacteria;p__Firmicutes;c__Clostridia;o__Lachnospirales;f__Lachnospiraceae;g__Coprococcus;__	0	0	2	0	0	0	0	0	156	0	0	0	0	0	17	0	23	0	2	29	0	0	0	43	7	0	0	0	0	0	0	0	0	0	0	0	0	0	192	0	0	0	0	40	0	0	0	0
OTU207	d__Bacteria;p__Firmicutes;c__Clostridia;o__Peptostreptococcales-Tissierellales;f__Peptostreptococcales-Tissierellales;g__Peptoniphilus;__	46	0	0	0	0	0	0	0	0	0	0	0	0	0	131	0	0	0	69	0	0	0	0	0	229	141	0	0	29	0	0	10	3	147	0	206	0	0	0	39	0	0	0	0	0	3	71	233
OTU208	d__Bacteria;p__Bacteroidota;c__Bacteroidia;o__Bacteroidales;f__Prevotellaceae;g__Prevotella;s__uncultured_organism	0	117	70	0	0	0	0	0	7	0	0	0	0	0	0	0	0	0	197	80	0	0	0	0	12	0	0	0	0	0	0	0	0	0	0	15	0	0	0	0	0	0	0	0	0	0	0	0
OTU209	d__Bacteria;p__Firmicutes;c__Clostridia;o__Lachnospirales;f__Lachnospiraceae;g__[Ruminococcus]_torques_group;__	59	52	81	0	0	0	0	0	0	0	0	0	0	0	60	0	0	0	0	0	0	0	0	0	0	0	0	0	0	0	0	0	62	0	0	31	0	0	0	0	0	0	0	0	0	0	0	0
OTU210	d__Bacteria;p__Proteobacteria;c__Alphaproteobacteria;o__Rhodobacterales;f__Rhodobacteraceae;g__Paracoccus;s__uncultured_bacterium	0	0	0	0	0	0	0	0	0	0	0	0	0	0	0	0	0	0	0	0	0	0	0	0	0	0	0	0	0	0	0	0	0	0	0	0	0	0	0	0	0	0	0	0	0	0	0	0
OTU211	d__Bacteria;p__Firmicutes;c__Clostridia;o__Peptostreptococcales-Tissierellales;f__Anaerovoracaceae;g__Mogibacterium;s__uncultured_bacterium	0	24	0	0	0	0	178	0	0	0	0	0	0	0	0	0	109	0	98	0	0	0	0	0	0	155	0	0	0	0	0	0	0	0	0	0	0	0	0	0	0	0	0	0	0	92	0	0
OTU212	d__Bacteria;p__Proteobacteria;c__Gammaproteobacteria;o__Enterobacterales;f__Enterobacteriaceae;g__Klebsiella;s__Klebsiella_pneumoniae	0	0	0	0	0	0	0	0	0	0	196	0	0	0	0	0	0	0	0	0	0	0	0	0	30	0	0	0	0	0	0	0	0	0	30	0	0	0	0	0	0	21	0	0	0	0	0	38
OTU213	d__Bacteria;p__Actinobacteriota;c__Actinobacteria;o__Propionibacteriales;f__Propionibacteriaceae;g__Cutibacterium;__	75	0	0	0	0	0	0	0	0	0	185	0	0	0	0	0	0	0	0	0	0	0	0	0	0	0	0	0	0	0	0	0	15	0	0	57	0	8	0	0	0	0	0	0	0	0	7	8
OTU214	d__Bacteria;p__Actinobacteriota;c__Actinobacteria;o__Micrococcales;__;__;__	0	0	0	0	0	0	0	0	0	0	0	0	0	0	0	0	0	0	0	0	0	0	0	0	0	0	0	0	0	0	0	0	0	0	0	0	0	0	0	0	0	0	0	0	0	0	0	0
OTU215	d__Bacteria;p__Firmicutes;c__Clostridia;o__Clostridia;f__Hungateiclostridiaceae;g__Fastidiosipila;s__uncultured_bacterium	0	26	0	95	0	0	0	0	0	0	0	0	0	0	64	0	0	0	23	0	0	0	0	0	0	116	0	0	0	265	75	8	0	0	0	33	0	0	0	0	0	0	0	0	0	0	4	0
OTU216	d__Bacteria;p__Campilobacterota;c__Campylobacteria;o__Campylobacterales;f__Campylobacteraceae;g__Campylobacter;__	0	0	0	0	0	0	0	0	0	0	0	0	0	0	0	0	0	0	0	0	0	0	0	0	0	0	0	0	0	0	0	0	0	0	0	16	0	0	317	0	0	0	0	0	0	0	0	0
OTU217	d__Bacteria;p__Actinobacteriota;c__Actinobacteria;o__Corynebacteriales;f__Corynebacteriaceae;g__Corynebacterium;s__Corynebacterium_sp.	0	0	0	0	0	0	0	0	0	0	0	0	77	13	0	0	0	0	0	0	103	0	0	0	0	0	0	0	0	0	0	0	0	0	0	0	7	0	0	0	0	0	0	0	0	0	0	0
OTU218	d__Bacteria;p__Firmicutes;c__Clostridia;o__Oscillospirales;f__Ruminococcaceae;g__[Eubacterium]_siraeum_group;s__uncultured_bacterium	0	0	0	0	0	0	0	0	0	0	0	0	0	0	0	0	44	0	0	0	0	0	0	0	0	0	0	0	0	0	0	0	0	0	0	2	0	0	0	0	0	0	0	0	0	0	0	0
OTU219	d__Bacteria;p__Firmicutes;c__Bacilli;o__Bacillales;f__Planococcaceae;g__Chryseomicrobium;__	0	0	0	0	0	0	0	0	0	0	0	0	0	0	0	0	0	0	0	0	0	0	0	0	0	0	0	0	0	0	0	0	0	0	0	0	0	0	0	0	0	0	0	0	0	0	0	0
OTU220	d__Bacteria;p__Firmicutes;c__Clostridia;o__Oscillospirales;f__Oscillospiraceae;g__Oscillibacter;s__uncultured_bacterium	0	0	0	0	0	0	0	101	70	0	0	65	0	111	150	0	31	0	67	154	0	0	0	0	31	0	0	0	0	0	0	0	0	35	0	0	0	40	0	0	0	0	0	0	0	0	0	0
OTU221	d__Bacteria;p__Firmicutes;c__Negativicutes;o__Veillonellales-Selenomonadales;f__Veillonellaceae;g__Megasphaera;s__Megasphaera_elsdenii	0	0	0	0	0	0	0	0	0	0	0	0	0	0	0	0	0	0	0	0	0	0	0	0	49	135	0	0	0	0	0	0	0	0	0	0	0	0	0	0	0	0	0	0	0	0	0	0
OTU222	d__Bacteria;p__Firmicutes;c__Bacilli;o__Erysipelotrichales;f__Erysipelotrichaceae;g__[Clostridium]_innocuum_group;s__uncultured_bacterium	0	0	0	0	0	0	0	0	0	0	0	111	0	84	0	52	0	41	12	0	0	0	35	0	0	0	0	0	0	0	0	0	0	0	199	0	0	0	0	0	25	0	0	0	0	0	0	0
OTU223	d__Bacteria;p__Firmicutes;c__Clostridia;o__Lachnospirales;f__Lachnospiraceae;g__Lachnospiraceae_NK4A136_group;s__uncultured_organism	0	0	0	0	0	0	0	0	0	0	0	0	0	0	0	0	0	0	0	0	0	0	0	0	0	0	0	0	0	0	0	0	0	0	0	0	0	0	0	0	0	0	0	0	0	0	0	0
OTU224	d__Bacteria;p__Firmicutes;c__Clostridia;o__Lachnospirales;f__Lachnospiraceae;g__Anaerostipes;s__uncultured_organism	7	77	0	0	0	0	0	0	0	0	36	0	0	0	0	0	44	0	51	1	0	0	0	0	0	0	26	0	0	0	0	0	0	0	0	0	0	0	0	0	0	0	0	0	0	0	0	0
OTU225	d__Bacteria;p__Firmicutes;c__Clostridia;o__Oscillospirales;f__Oscillospiraceae;g__UCG-003;s__uncultured_bacterium	0	95	161	0	0	0	0	0	0	0	0	0	0	0	34	0	155	0	127	52	0	0	0	0	0	0	0	0	0	0	0	0	0	0	0	0	0	0	0	0	0	0	0	0	0	11	0	0
OTU226	d__Bacteria;p__Actinobacteriota;c__Rubrobacteria;o__Rubrobacterales;f__Rubrobacteriaceae;g__Rubrobacter;__	0	0	0	0	0	0	0	0	0	0	0	0	0	0	0	0	0	0	0	0	0	0	0	0	0	0	0	0	0	319	0	0	0	0	0	0	0	0	0	0	0	0	0	0	0	0	0	0
OTU227	d__Bacteria;p__Proteobacteria;c__Alphaproteobacteria;o__Rhizobiales;f__Ancalomicrobiaceae;g__Ancalomicrobium;__	0	0	0	0	0	0	0	0	0	0	0	0	0	0	0	0	0	0	0	0	0	0	0	0	0	0	0	0	0	0	0	0	0	0	0	81	128	0	0	0	0	0	0	0	0	0	0	0
OTU228	d__Bacteria;p__Firmicutes;c__Bacilli;o__Lactobacillales;f__Streptococcaceae;g__Streptococcus;s__Streptococcus_agalactiae	0	0	0	0	0	0	0	0	0	0	0	0	0	0	0	0	0	0	0	0	0	0	0	0	0	0	0	0	94	0	0	0	0	0	0	0	0	0	0	0	0	0	0	0	0	0	0	0
OTU229	d__Bacteria;p__Actinobacteriota;c__Actinobacteria;o__Micrococcales;f__Micrococcaceae;g__Arthrobacter;__	0	0	0	0	0	0	0	0	0	0	0	0	0	0	0	0	0	0	0	0	0	0	0	0	0	0	0	0	0	274	0	0	0	0	0	0	0	0	0	0	0	0	0	0	0	0	0	0
OTU230	d__Bacteria;p__Proteobacteria;c__Gammaproteobacteria;o__Oceanospirillales;f__Pseudohongiellaceae;g__Pseudohongiella;s__uncultured_gamma	0	0	0	0	0	0	0	0	0	0	0	0	0	0	0	0	0	0	0	0	0	0	0	0	0	0	0	0	0	319	0	0	0	0	0	0	0	0	0	0	0	0	0	0	0	0	0	0
OTU231	d__Bacteria;p__Firmicutes;c__Bacilli;o__Erysipelotrichales;f__Erysipelatoclostridiaceae;g__Asteroleplasma;s__uncultured_bacterium	0	0	260	0	0	0	0	0	0	0	0	0	0	0	0	0	0	0	0	0	0	0	0	0	0	92	0	0	0	0	0	0	0	0	0	0	0	0	0	0	0	0	0	0	0	0	0	0
OTU232	d__Bacteria;p__Firmicutes;c__Negativicutes;o__Veillonellales-Selenomonadales;f__Selenomonadaceae;g__uncultured;s__uncultured_bacterium	0	0	0	0	0	0	0	0	0	0	0	0	0	0	0	0	0	0	0	0	0	0	0	0	0	0	0	0	0	0	0	0	0	0	0	0	0	0	0	0	0	0	0	0	0	0	0	0
OTU233	d__Bacteria;p__Firmicutes;c__Clostridia;o__Peptostreptococcales-Tissierellales;f__Anaerovoracaceae;g__S5-A14a;__	0	0	0	0	0	0	0	0	0	0	0	0	0	0	0	0	0	0	100	0	0	0	0	0	72	61	0	0	0	0	0	0	10	68	0	0	0	0	0	0	161	0	0	0	0	114	0	0
OTU234	d__Bacteria;p__Proteobacteria;c__Gammaproteobacteria;o__Enterobacterales;f__Enterobacteriaceae;g__Escherichia-Shigella;s__Escherichia_coli	0	0	0	0	0	0	0	0	0	0	0	0	0	0	23	0	0	0	0	0	0	0	0	0	0	0	0	0	0	0	0	0	0	0	0	0	23	0	0	0	0	0	0	0	0	0	0	0
OTU235	d__Bacteria;p__Actinobacteriota;c__Actinobacteria;o__Corynebacteriales;f__Nocardiaceae;g__Nocardia;__	0	0	0	0	0	0	0	0	0	0	0	0	0	0	0	0	0	0	0	0	0	0	0	0	0	0	0	0	0	0	0	0	0	0	0	0	0	0	0	0	0	0	0	0	0	0	0	0
OTU236	d__Bacteria;p__Firmicutes;c__Clostridia;o__Lachnospirales;f__Lachnospiraceae;g__uncultured;s__uncultured_bacterium	0	85	57	0	0	0	92	0	0	0	0	0	0	0	17	0	113	0	151	92	0	0	0	0	220	0	0	0	0	0	0	0	0	0	0	184	0	0	0	1	0	0	0	0	0	15	0	0
OTU237	d__Bacteria;p__Proteobacteria;c__Gammaproteobacteria;o__Pseudomonadales;f__Pseudomonadaceae;g__Pseudomonas;__	0	0	0	0	0	0	0	0	0	0	0	0	0	0	314	0	0	0	0	0	0	0	0	0	0	0	0	0	0	0	0	0	0	4	0	10	23	0	0	0	0	0	0	0	0	0	19	0
OTU238	d__Bacteria;p__Proteobacteria;c__Gammaproteobacteria;o__Burkholderiales;f__Comamonadaceae;g__Comamonas;s__Comamonas_aquatica	0	0	0	0	0	0	0	0	0	0	0	0	0	0	0	0	0	0	0	0	0	0	0	0	0	0	0	0	0	0	0	0	0	0	0	0	0	0	0	0	0	0	0	0	0	0	0	0
OTU239	d__Bacteria;p__Firmicutes;c__Clostridia;o__Lachnospirales;f__Lachnospiraceae;g__CAG-56;s__uncultured_bacterium	0	0	0	0	0	0	0	0	0	0	0	0	0	0	0	0	0	0	0	0	0	0	0	0	0	0	0	0	0	0	0	0	0	0	0	0	0	0	0	0	0	0	0	0	0	0	0	0
OTU240	d__Bacteria;p__Actinobacteriota;c__Coriobacteriia;o__Coriobacteriales;f__Atopobiaceae;g__Olsenella;__	0	0	163	0	0	0	0	0	0	0	0	0	0	0	64	0	49	0	81	0	0	0	0	0	0	0	0	0	0	0	0	0	0	0	0	0	0	0	0	0	0	0	0	0	0	0	0	0
OTU241	d__Bacteria;p__Firmicutes;c__Bacilli;o__Lactobacillales;f__Lactobacillaceae;g__Lactobacillus;s__Lactobacillus_salivarius	0	0	15	0	0	0	0	0	0	0	0	0	0	0	0	0	62	0	0	0	0	0	0	0	0	0	0	0	0	0	0	0	0	0	0	0	0	0	0	0	0	0	0	0	0	0	0	0
OTU242	d__Bacteria;p__Firmicutes;c__Clostridia;o__Lachnospirales;f__Lachnospiraceae;g__Hungatella;s__uncultured_bacterium	0	0	0	58	0	0	0	0	0	0	0	0	0	0	0	0	55	0	74	37	0	0	0	0	0	0	0	0	0	0	0	0	0	369	0	0	0	0	0	0	0	0	0	0	0	0	0	0
OTU243	d__Bacteria;p__Proteobacteria;c__Gammaproteobacteria;o__Burkholderiales;f__Sutterellaceae;g__Parasutterella;s__uncultured_organism	0	0	0	0	0	0	0	0	0	225	31	0	0	0	0	0	0	0	0	0	0	0	24	0	0	0	0	0	0	0	0	0	0	0	0	0	0	0	0	0	0	0	0	0	0	0	0	0
OTU244	d__Bacteria;p__Firmicutes;c__Clostridia;o__Lachnospirales;f__Lachnospiraceae;g__[Eubacterium]_ruminantium_group;s__uncultured_bacterium	0	0	0	0	0	0	33	0	0	0	0	0	0	0	32	0	0	0	40	91	0	0	0	0	0	0	24	0	0	0	0	0	0	0	0	0	0	0	0	0	0	0	0	0	0	0	0	0
OTU245	d__Bacteria;p__Firmicutes;c__Clostridia;o__Lachnospirales;f__Lachnospiraceae;g__Coprococcus;s__uncultured_bacterium	0	0	193	0	83	0	0	0	0	0	0	0	0	0	0	0	88	0	63	103	0	0	0	0	23	0	0	0	0	0	0	0	0	0	0	0	0	0	0	0	0	0	0	0	0	0	0	0
OTU246	d__Bacteria;p__Firmicutes;c__Clostridia;o__Oscillospirales;f__Oscillospiraceae;g__NK4A214_group;s__uncultured_bacterium	0	44	174	0	0	0	0	0	0	0	0	0	0	0	92	0	27	0	112	24	0	0	0	0	0	0	0	0	0	0	0	0	36	41	0	0	0	0	0	0	0	0	0	0	0	0	0	0
OTU247	d__Bacteria;p__Firmicutes;c__Bacilli;o__Lactobacillales;f__Leuconostocaceae;g__Weissella;__	0	0	94	0	0	0	0	0	26	0	0	0	0	0	0	0	11	0	0	0	0	0	0	0	0	0	0	0	0	0	59	0	0	0	0	0	0	0	0	0	0	0	25	0	0	0	0	0
OTU248	d__Bacteria;p__Firmicutes;c__Clostridia;o__Lachnospirales;f__Lachnospiraceae;__;__	0	184	169	2	50	254	78	0	119	0	95	83	0	17	46	137	37	38	72	32	0	0	9	0	0	0	0	0	0	0	0	0	17	0	0	67	0	0	0	0	0	0	0	0	0	0	0	0
OTU249	d__Bacteria;p__Cyanobacteria;c__Vampirivibrionia;o__Gastranaerophilales;f__Gastranaerophilales;g__Gastranaerophilales;s__uncultured_bacterium	0	0	161	0	0	0	0	0	0	0	0	0	0	0	0	0	0	0	0	0	0	0	0	0	0	0	0	0	0	0	0	0	0	0	0	0	0	0	0	0	0	0	0	0	0	0	0	0
OTU250	d__Bacteria;p__Proteobacteria;c__Gammaproteobacteria;o__Burkholderiales;f__Comamonadaceae;g__Delftia;s__Delftia_sp.	0	0	0	0	15	0	0	0	0	0	0	0	0	0	0	0	0	0	0	0	0	0	0	0	0	0	0	0	0	0	0	0	0	0	0	0	0	0	0	0	0	0	0	0	0	0	0	0
OTU251	d__Bacteria;p__Firmicutes;c__Negativicutes;o__Acidaminococcales;f__Acidaminococcaceae;g__Acidaminococcus;s__Acidaminococcus_fermentans	0	0	0	0	0	0	0	0	0	0	0	0	0	0	0	0	0	0	0	0	0	0	0	0	0	0	0	0	0	0	0	0	0	0	0	0	0	0	0	0	0	0	0	0	0	0	0	0
OTU252	d__Bacteria;p__Firmicutes;c__Clostridia;o__Lachnospirales;f__Lachnospiraceae;g__Tyzzerella;s__uncultured_organism	0	0	0	0	131	0	62	0	0	149	0	0	3	0	0	0	0	0	35	0	0	0	0	0	0	0	0	0	0	0	0	0	0	0	0	0	0	0	0	0	0	0	0	0	0	16	0	0
OTU253	d__Bacteria;p__Proteobacteria;c__Gammaproteobacteria;o__Burkholderiales;f__Comamonadaceae;g__Curvibacter;__	0	0	0	0	0	0	0	0	0	0	0	0	0	0	0	0	0	0	0	0	0	0	0	0	0	0	0	0	0	0	0	0	0	0	0	0	0	0	0	0	0	0	0	0	0	0	0	0
OTU254	d__Bacteria;p__Bacteroidota;c__Bacteroidia;o__Bacteroidales;f__Prevotellaceae;g__Prevotella;s__uncultured_Bacteroidetes	0	0	0	0	0	0	0	0	0	0	0	0	0	0	0	0	0	0	0	0	0	0	0	0	0	0	0	0	0	0	0	0	0	0	0	0	0	0	0	0	0	0	0	0	0	0	0	0
OTU255	d__Bacteria;p__Firmicutes;c__Bacilli;o__Bacillales;f__Bacillaceae;g__Bacillus;s__Bacillus_coagulans	0	0	0	0	0	0	0	0	0	0	0	0	0	0	0	0	0	0	0	0	0	0	0	0	0	0	0	0	0	0	121	0	0	0	0	0	202	0	0	0	0	0	0	0	0	0	0	0
OTU256	d__Bacteria;p__Synergistota;c__Synergistia;o__Synergistales;f__Synergistaceae;g__Jonquetella;s__Jonquetella_anthropi	12	77	0	0	0	0	0	0	0	0	0	0	0	0	0	0	0	0	0	0	0	0	0	0	0	0	0	0	0	0	0	0	0	0	0	150	0	0	0	32	0	0	0	0	0	0	0	0
OTU257	d__Bacteria;p__Actinobacteriota;c__Actinobacteria;o__Actinomycetales;f__Actinomycetaceae;g__Varibaculum;__	0	0	0	0	113	0	0	0	0	0	0	0	0	0	90	0	0	0	2	0	0	0	0	0	137	0	0	0	0	0	0	23	29	0	0	32	0	0	0	0	0	0	0	0	0	0	44	79
OTU258	d__Bacteria;p__Firmicutes;c__Clostridia;o__Lachnospirales;f__Lachnospiraceae;g__Roseburia;s__uncultured_bacterium	0	0	0	0	3	0	0	0	0	0	0	0	0	0	0	58	11	0	185	0	0	0	0	0	0	0	0	0	0	0	0	0	0	0	0	0	0	0	0	0	0	0	0	0	0	0	0	0
OTU259	d__Bacteria;p__Firmicutes;c__Negativicutes;o__Veillonellales-Selenomonadales;f__Selenomonadaceae;g__Selenomonas;__	0	0	0	0	0	0	0	0	0	0	0	0	0	0	0	0	116	0	227	0	0	0	0	0	0	0	0	0	0	0	0	0	0	0	0	0	0	0	0	0	0	0	0	0	0	0	0	0
OTU260	d__Bacteria;p__Actinobacteriota;c__Actinobacteria;o__Micrococcales;f__Dermabacteraceae;g__Brachybacterium;__	0	0	0	0	0	0	0	0	0	0	0	0	0	0	35	0	0	0	0	0	0	0	0	0	0	0	62	0	0	0	0	0	0	0	0	166	0	0	0	0	0	0	0	139	0	0	0	0
OTU261	d__Bacteria;p__Firmicutes;c__Clostridia;o__Lachnospirales;f__Lachnospiraceae;g__Hungatella;__	0	0	0	0	0	0	60	0	0	0	0	50	0	0	0	0	0	60	0	0	0	0	5	12	0	0	0	0	0	0	0	0	0	0	0	0	0	0	0	0	0	0	0	54	0	0	0	0
OTU262	d__Bacteria;p__Proteobacteria;c__Alphaproteobacteria;o__Rhizobiales;f__Beijerinckiaceae;g__Methylobacterium-Methylorubrum;__	0	0	0	0	0	0	0	0	0	0	0	0	25	0	0	256	0	0	0	0	0	0	0	0	0	0	0	0	0	0	0	0	0	0	0	0	0	0	0	0	0	0	0	0	0	0	0	0
OTU263	d__Bacteria;p__Firmicutes;c__Clostridia;o__Oscillospirales;f__Oscillospiraceae;g__Colidextribacter;s__uncultured_bacterium	0	54	19	0	0	19	0	0	248	0	0	170	0	92	0	0	0	0	0	217	0	0	0	0	21	19	0	0	0	0	0	0	0	0	0	0	0	0	0	0	0	0	0	0	0	0	0	0
OTU264	d__Bacteria;p__Proteobacteria;c__Gammaproteobacteria;o__Enterobacterales;f__Enterobacteriaceae;g__Citrobacter;__	0	0	0	0	0	0	0	0	0	0	0	0	0	0	0	0	0	0	0	0	0	0	0	0	0	0	0	0	0	0	0	0	0	0	0	22	188	96	0	0	0	0	0	0	0	0	0	0
OTU265	d__Bacteria;p__Firmicutes;c__Bacilli;o__Lactobacillales;f__Aerococcaceae;g__Facklamia;s__Facklamia_ignava	0	0	0	0	0	0	0	0	0	0	0	0	0	0	0	0	0	0	0	0	0	0	0	0	0	0	0	0	0	0	0	0	0	0	0	0	0	0	0	0	0	0	0	0	0	0	0	50
OTU266	d__Bacteria;p__Proteobacteria;c__Gammaproteobacteria;o__Pseudomonadales;f__Moraxellaceae;g__Acinetobacter;s__Acinetobacter_indicus	0	0	0	0	0	0	0	0	0	0	0	0	0	0	0	0	0	0	0	0	0	0	0	0	0	0	0	0	0	0	0	0	0	0	0	0	0	0	0	0	0	0	0	0	0	0	0	0
OTU267	d__Bacteria;p__Synergistota;c__Synergistia;o__Synergistales;f__Synergistaceae;g__Pyramidobacter;s__Pyramidobacter_piscolens	0	0	0	0	0	0	0	0	0	0	0	0	0	0	0	0	0	0	0	0	0	0	0	0	0	0	0	0	0	0	0	0	0	0	0	0	0	0	0	0	0	0	0	0	0	0	0	0
OTU268	d__Bacteria;p__Actinobacteriota;c__Actinobacteria;o__Micrococcales;f__Micrococcaceae;g__Nesterenkonia;__	0	0	0	0	0	0	0	0	0	0	0	0	0	0	0	0	0	0	0	0	0	0	0	0	0	0	0	0	0	0	0	0	0	0	0	0	40	0	0	0	0	0	0	0	0	0	0	0
OTU269	d__Bacteria;p__Actinobacteriota;c__Actinobacteria;o__Micrococcales;f__Micrococcaceae;__;__	0	0	0	0	0	0	0	0	0	0	0	0	0	0	0	0	0	0	0	0	0	0	0	0	0	0	0	0	0	2	0	0	0	0	0	0	0	0	0	0	0	0	0	0	0	0	0	82
OTU270	d__Bacteria;p__Firmicutes;c__Clostridia;o__Peptostreptococcales-Tissierellales;f__Peptostreptococcales-Tissierellales;g__Helcococcus;s__uncultured_bacterium	0	0	0	0	0	0	0	0	0	0	0	0	0	0	0	0	0	0	0	0	0	0	0	0	0	0	0	0	0	0	0	0	0	0	0	0	0	0	0	0	0	0	0	0	0	0	29	0
OTU271	d__Bacteria;p__Actinobacteriota;c__Actinobacteria;o__Propionibacteriales;f__Propionibacteriaceae;g__Propioniferax;s__uncultured_bacterium	0	0	0	0	0	0	0	0	0	0	0	0	0	0	0	0	0	0	0	0	0	0	0	0	0	207	0	0	0	0	0	0	0	0	0	0	0	0	0	0	0	0	0	0	0	0	0	0
OTU272	d__Bacteria;p__Firmicutes;c__Clostridia;o__Lachnospirales;f__Lachnospiraceae;g__Butyrivibrio;s__uncultured_bacterium	0	0	0	0	0	0	0	0	0	0	0	0	0	0	52	0	0	0	0	0	0	0	0	0	0	0	0	0	0	0	0	0	0	0	0	0	0	0	0	0	0	0	0	0	0	0	0	0
OTU273	d__Bacteria;p__Firmicutes;c__Clostridia;o__Oscillospirales;f__Ruminococcaceae;g__Negativibacillus;s__uncultured_bacterium	0	0	0	0	0	0	0	0	207	0	0	0	0	0	0	0	0	0	0	0	0	0	0	0	0	0	0	0	0	0	0	0	0	0	0	0	0	0	0	0	0	0	0	0	0	0	0	0
OTU274	d__Bacteria;p__Actinobacteriota;c__Actinobacteria;o__Propionibacteriales;f__Nocardioidaceae;g__Nocardioides;__	0	0	0	0	0	0	0	0	0	0	0	0	0	0	0	0	0	0	0	0	0	0	0	0	0	0	0	0	0	0	61	16	0	0	0	0	0	0	0	0	0	0	0	222	0	0	0	0
OTU275	d__Bacteria;p__Actinobacteriota;c__Actinobacteria;o__Micrococcales;f__Sanguibacteraceae;g__Sanguibacter;__	0	0	0	0	0	0	0	0	0	0	0	0	0	0	0	0	0	0	0	0	0	0	0	0	0	0	0	0	0	0	0	0	0	0	0	0	0	0	0	0	0	0	0	0	0	0	0	0
OTU276	d__Bacteria;p__Proteobacteria;c__Alphaproteobacteria;o__Sphingomonadales;f__Sphingomonadaceae;g__Sphingomonas;__	0	0	0	38	0	0	0	0	0	0	0	0	0	0	0	0	0	0	0	0	0	0	0	0	0	0	0	0	0	246	0	15	0	0	0	0	0	0	0	0	0	0	0	0	0	0	0	0
OTU277	d__Bacteria;p__Actinobacteriota;c__Actinobacteria;o__Micrococcales;f__Intrasporangiaceae;__;__	0	0	0	0	0	0	0	0	0	0	0	0	0	0	0	218	0	0	0	0	0	0	0	0	0	0	0	0	0	0	0	0	0	0	0	0	0	0	0	0	0	0	0	0	0	0	0	0
OTU278	d__Bacteria;p__Bacteroidota;c__Bacteroidia;o__Bacteroidales;f__Marinifilaceae;g__Odoribacter;__	0	0	0	0	0	0	0	0	0	0	0	0	0	0	63	0	0	0	110	7	0	0	0	0	0	0	0	0	0	0	0	0	0	0	0	0	0	0	0	0	0	0	0	0	0	0	0	0
OTU279	d__Bacteria;p__Proteobacteria;c__Gammaproteobacteria;o__Xanthomonadales;f__Xanthomonadaceae;g__Luteimonas;__	0	0	0	0	0	0	0	0	0	0	0	0	0	0	0	0	0	0	0	0	0	0	0	0	0	0	0	0	0	0	0	0	0	0	0	0	0	0	0	0	0	0	0	0	0	0	0	0
OTU280	d__Bacteria;p__Firmicutes;c__Clostridia;o__Oscillospirales;f__Ruminococcaceae;g__Incertae_Sedis;__	0	0	19	0	0	0	0	0	147	0	0	35	26	0	0	0	0	85	0	0	0	0	0	0	0	0	0	0	0	0	0	0	0	0	0	38	0	0	0	0	0	112	0	0	0	0	0	0
OTU281	d__Bacteria;p__Firmicutes;c__Clostridia;o__Lachnospirales;f__Lachnospiraceae;g__Lachnospiraceae_NK4A136_group;__	0	0	0	0	35	0	0	0	0	0	0	0	0	0	0	0	8	0	0	0	0	0	0	0	0	0	0	0	0	0	0	0	0	0	0	0	0	0	0	0	0	0	0	0	0	0	0	0
OTU282	d__Bacteria;p__Firmicutes;c__Clostridia;o__Clostridia_vadinBB60_group;f__Clostridia_vadinBB60_group;g__Clostridia_vadinBB60_group;s__uncultured_bacterium	0	42	0	0	0	0	0	0	0	0	0	0	0	0	0	0	140	0	226	205	0	0	0	0	0	0	0	0	0	0	0	0	23	0	0	0	0	0	0	0	0	0	3	0	0	0	0	0
OTU283	d__Bacteria;p__Actinobacteriota;c__Actinobacteria;o__Micrococcales;f__Micrococcaceae;g__Pseudoglutamicibacter;s__Pseudoglutamicibacter_cumminsii	0	0	0	0	0	0	0	0	0	0	0	0	0	0	0	0	0	0	0	0	0	0	0	0	0	0	0	0	0	0	0	0	0	0	0	0	0	0	0	0	0	0	0	0	0	0	0	129
OTU284	d__Bacteria;p__Actinobacteriota;c__Actinobacteria;o__Propionibacteriales;f__Propionibacteriaceae;g__Tessaracoccus;s__uncultured_bacterium	0	0	0	0	0	0	0	0	0	0	0	0	0	0	0	0	0	0	0	0	0	0	0	0	0	0	0	0	11	0	0	0	0	0	0	0	0	17	0	0	0	0	0	0	0	0	0	0
OTU285	d__Bacteria;p__Actinobacteriota;c__Actinobacteria;o__Micrococcales;f__Micrococcaceae;g__Rothia;s__uncultured_bacterium	0	0	15	0	0	16	0	0	0	0	0	159	47	100	0	0	24	0	89	0	0	0	0	0	0	0	0	16	0	0	50	50	0	0	0	0	24	0	21	0	0	0	0	132	0	0	0	0
OTU286	d__Bacteria;p__Firmicutes;c__Clostridia;o__Peptostreptococcales-Tissierellales;f__Anaerovoracaceae;g__Mogibacterium;__	0	0	0	0	0	0	0	0	0	0	0	4	0	0	0	0	0	0	29	0	0	0	0	0	80	47	0	0	0	0	0	0	0	0	14	74	0	0	0	109	36	0	0	0	0	0	0	0
OTU287	d__Bacteria;p__Fusobacteriota;c__Fusobacteriia;o__Fusobacteriales;f__Fusobacteriaceae;g__Fusobacterium;__	0	0	0	0	0	0	0	0	0	0	0	0	0	0	0	0	0	0	0	0	0	0	0	0	0	0	0	0	0	0	0	0	0	0	0	79	0	0	0	0	0	0	0	0	0	0	0	0
OTU288	d__Bacteria;p__Proteobacteria;c__Gammaproteobacteria;o__Burkholderiales;f__Comamonadaceae;g__Schlegelella;__	0	0	0	0	0	0	0	0	0	0	0	0	0	0	0	0	0	0	0	0	0	0	0	0	0	0	0	0	0	0	0	0	0	0	0	0	0	0	0	0	0	0	0	0	0	0	0	0
OTU289	d__Bacteria;p__Bacteroidota;c__Bacteroidia;o__Bacteroidales;f__Prevotellaceae;g__uncultured;s__uncultured_bacterium	0	231	470	0	0	0	0	0	0	0	0	0	0	0	0	0	2	0	30	109	0	0	0	0	0	0	0	0	0	0	0	0	0	0	0	20	0	0	133	0	0	0	0	0	0	0	0	0
OTU290	d__Bacteria;p__Firmicutes;c__Clostridia;o__Lachnospirales;f__Lachnospiraceae;g__[Ruminococcus]_gauvreauii_group;s__uncultured_bacterium	0	46	0	0	0	16	0	0	0	0	0	0	0	0	0	0	22	0	53	131	0	0	0	0	0	0	0	0	0	0	0	0	0	0	0	30	0	0	0	0	0	2	0	0	0	0	0	0
OTU291	d__Bacteria;p__Cyanobacteria;c__Cyanobacteriia;o__Cyanobacteriales;f__Chroococcidiopsaceae;g__Chroococcidiopsis_SAG_2023;s__uncultured_bacterium	0	0	0	0	0	0	0	0	0	0	0	0	0	0	0	0	0	0	0	0	0	0	0	0	0	0	0	0	0	0	0	0	0	0	0	0	0	0	0	0	0	0	0	0	0	0	0	0
OTU292	d__Bacteria;p__Firmicutes;c__Bacilli;o__Erysipelotrichales;f__Erysipelotrichaceae;g__Allobaculum;s__Allobaculum_stercoricanis	0	0	0	0	0	0	0	0	0	0	0	0	0	0	0	0	0	0	0	0	0	0	0	0	0	0	0	0	0	0	0	0	0	0	0	0	0	0	0	0	0	0	0	0	0	0	0	0
OTU293	d__Bacteria;p__Actinobacteriota;c__Actinobacteria;o__Micrococcales;f__Microbacteriaceae;g__Microbacterium;__	0	0	0	0	0	0	0	0	0	111	0	0	0	0	0	0	0	0	0	0	0	0	0	0	0	0	0	0	0	203	0	0	0	0	0	0	0	0	0	0	0	0	0	0	0	0	0	0
OTU294	d__Bacteria;p__Actinobacteriota;c__Actinobacteria;o__Micrococcales;f__Micrococcaceae;g__Pseudoglutamicibacter;__	0	0	0	0	0	0	0	0	0	0	0	0	0	0	0	0	0	0	0	0	0	0	0	0	0	0	0	0	0	0	0	0	0	0	0	0	0	0	0	0	0	0	0	114	0	0	0	28
OTU295	d__Bacteria;p__Firmicutes;c__Clostridia;o__Lachnospirales;f__Lachnospiraceae;g__[Eubacterium]_ventriosum_group;s__uncultured_bacterium	0	0	0	0	0	20	0	0	0	0	0	0	0	0	0	0	0	0	0	0	0	0	0	0	0	0	0	0	0	0	0	0	0	0	0	0	0	0	0	0	0	0	0	0	0	0	0	0
OTU296	d__Bacteria;p__Firmicutes;c__Clostridia;o__Oscillospirales;f__UCG-010;g__UCG-010;s__uncultured_bacterium	0	0	0	0	0	0	0	0	0	0	0	0	0	0	192	0	0	0	0	63	0	0	0	0	0	0	0	0	0	0	0	0	0	0	0	0	0	0	0	0	0	0	0	0	0	0	0	0
OTU297	d__Bacteria;p__Patescibacteria;c__Saccharimonadia;o__Saccharimonadales;f__Saccharimonadaceae;g__Saccharimonadaceae;s__uncultured_bacterium	0	0	0	0	0	0	0	0	0	0	0	0	0	0	0	0	0	0	0	0	0	0	0	0	0	0	0	0	0	277	0	0	0	0	0	0	0	0	0	0	0	0	0	0	0	0	0	0
OTU298	d__Bacteria;p__Firmicutes;c__Clostridia;o__Oscillospirales;f__Ruminococcaceae;g__Incertae_Sedis;s__uncultured_bacterium	0	0	0	0	0	0	0	0	0	0	0	0	0	0	0	0	82	0	165	0	0	0	0	0	0	0	0	0	0	0	0	0	0	0	0	0	0	0	0	0	0	0	0	0	0	0	0	0
OTU299	d__Bacteria;p__Firmicutes;c__Bacilli;o__RF39;f__RF39;g__RF39;s__uncultured_bacterium	0	0	205	0	12	0	0	0	0	0	0	0	0	0	11	48	0	0	0	0	0	0	0	0	0	0	0	0	0	0	0	0	0	0	0	0	0	0	0	0	0	0	0	0	0	0	0	0
OTU300	d__Bacteria;p__Actinobacteriota;c__Coriobacteriia;o__Coriobacteriales;f__Atopobiaceae;g__Olsenella;s__Olsenella_uli	0	0	0	0	0	0	0	0	53	0	0	0	0	0	0	0	0	0	0	0	0	0	0	0	0	0	0	0	0	0	0	0	0	0	0	0	0	0	0	0	0	0	0	0	0	0	178	0
OTU301	d__Bacteria;p__Bacteroidota;c__Bacteroidia;o__Bacteroidales;f__Tannerellaceae;g__Parabacteroides;s__uncultured_organism	0	0	55	85	0	0	0	0	0	0	74	27	0	16	46	110	76	0	0	58	0	0	20	0	0	0	0	0	0	0	0	0	0	0	0	0	62	0	0	0	0	0	7	0	55	53	0	0
OTU302	d__Bacteria;p__Proteobacteria;c__Gammaproteobacteria;o__Enterobacterales;f__Morganellaceae;g__Proteus;__	0	0	0	0	0	0	0	0	0	0	0	0	0	0	0	0	0	0	0	0	0	0	0	0	0	0	0	0	0	0	0	0	0	0	45	0	0	0	0	0	51	0	0	0	3	0	0	0
OTU303	d__Bacteria;p__Proteobacteria;c__Alphaproteobacteria;o__Azospirillales;f__Azospirillaceae;__;__	0	0	0	0	0	0	0	0	0	0	0	0	0	0	0	0	0	0	0	0	0	0	0	0	0	0	0	0	0	0	0	0	0	0	0	20	0	0	0	0	0	0	0	0	0	0	6	0
OTU304	d__Bacteria;p__Actinobacteriota;c__Actinobacteria;o__Micrococcales;f__Dermacoccaceae;g__Kytococcus;__	0	0	0	0	0	0	0	0	0	0	0	0	0	0	0	0	0	0	0	0	0	0	0	0	0	0	137	0	0	0	0	28	61	0	0	0	0	0	0	0	0	0	0	158	0	0	0	0
OTU305	d__Bacteria;p__Actinobacteriota;c__Coriobacteriia;o__Coriobacteriales;f__Eggerthellaceae;g__Adlercreutzia;__	0	0	242	0	0	0	0	0	173	0	0	0	0	0	0	0	0	0	0	198	0	0	0	0	0	0	0	0	0	0	0	0	0	0	0	0	0	0	0	0	0	0	0	0	0	0	0	0
OTU306	d__Bacteria;p__Firmicutes;c__Bacilli;o__Staphylococcales;f__Staphylococcaceae;g__Staphylococcus;s__Staphylococcus_saprophyticus	0	0	0	0	0	0	0	0	0	0	0	0	0	0	0	0	0	0	0	0	0	0	0	0	0	0	0	0	0	0	0	0	0	0	0	0	0	0	0	0	0	0	0	0	0	0	0	0
OTU307	d__Bacteria;p__Proteobacteria;c__Gammaproteobacteria;o__Enterobacterales;f__Yersiniaceae;g__Serratia;s__Serratia_marcescens	0	0	0	0	0	0	0	0	0	0	0	0	0	0	0	0	0	0	1	0	0	0	0	0	0	0	0	0	0	0	0	0	0	0	0	0	0	0	0	0	0	0	0	0	0	0	0	0
OTU308	d__Bacteria;p__Firmicutes;c__Bacilli;o__Lactobacillales;f__Lactobacillaceae;g__Lactobacillus;s__Lactobacillus_ruminis	43	108	0	0	0	2	0	0	0	0	0	0	0	0	0	0	0	0	35	0	0	0	0	44	0	0	0	0	0	0	0	0	0	0	0	0	0	0	0	0	0	0	0	0	0	0	0	0
OTU309	d__Bacteria;p__Actinobacteriota;c__Actinobacteria;o__Corynebacteriales;f__Dietziaceae;g__Dietzia;s__Dietzia_maris	0	0	0	0	0	0	0	0	0	0	0	0	0	0	0	0	0	0	0	0	0	0	0	0	0	0	0	0	0	257	0	0	0	0	0	0	0	0	0	0	0	0	0	0	0	0	0	0
OTU310	d__Bacteria;p__Firmicutes;c__Clostridia;o__Oscillospirales;f__Oscillospiraceae;g__uncultured;__	0	0	0	0	0	0	0	0	0	0	0	0	0	0	0	0	0	0	0	0	0	0	0	0	0	0	0	0	0	0	0	0	0	0	0	0	122	0	0	0	0	0	0	0	0	0	0	0
OTU311	d__Bacteria;p__Firmicutes;c__Clostridia;o__Clostridia_UCG-014;f__Clostridia_UCG-014;g__Clostridia_UCG-014;s__uncultured_bacterium	0	0	0	0	0	0	0	0	0	0	0	0	0	0	338	0	3	0	0	0	0	0	0	0	0	0	0	0	0	0	0	0	0	0	0	2	0	0	0	0	0	0	0	0	0	0	0	0
OTU312	d__Bacteria;p__Firmicutes;c__Bacilli;o__Lactobacillales;f__Enterococcaceae;g__Enterococcus;s__Enterococcus_avium	0	0	0	0	0	0	0	0	0	0	159	0	0	5	0	0	0	0	0	0	6	3	68	0	0	0	0	0	0	0	0	0	0	12	0	0	0	0	0	0	95	45	0	0	46	0	0	0
OTU313	d__Bacteria;p__Firmicutes;c__Clostridia;o__Lachnospirales;f__Lachnospiraceae;g__Oribacterium;s__uncultured_bacterium	0	0	23	0	0	0	0	0	0	0	0	0	0	0	0	0	56	0	72	0	0	0	0	0	0	0	0	0	0	0	0	0	0	0	0	0	0	0	0	0	0	0	0	0	0	0	0	0
OTU314	d__Bacteria;p__Actinobacteriota;c__Actinobacteria;o__Propionibacteriales;f__Nocardioidaceae;g__uncultured;s__uncultured_bacterium	0	0	0	0	0	0	0	0	0	0	0	0	0	0	0	0	0	0	0	0	0	0	0	0	0	0	0	0	0	0	0	0	0	0	0	0	0	0	196	0	0	0	0	0	0	0	0	0
OTU315	d__Bacteria;p__Actinobacteriota;c__Actinobacteria;o__Bifidobacteriales;f__Bifidobacteriaceae;g__Bifidobacterium;s__Bifidobacterium_dentium	0	0	0	0	0	0	0	0	0	0	0	0	0	0	0	296	0	0	0	0	0	0	0	0	0	0	0	0	0	0	0	0	0	0	0	0	0	0	0	0	0	0	0	0	0	0	0	0
OTU316	d__Bacteria;p__Actinobacteriota;c__Actinobacteria;o__Corynebacteriales;f__Dietziaceae;g__Dietzia;__	0	0	0	0	0	0	0	0	185	0	0	0	0	0	0	0	0	0	0	0	0	0	0	0	0	0	0	0	0	0	0	0	0	0	0	0	0	0	0	0	0	0	0	0	0	0	0	0
OTU317	d__Bacteria;p__Firmicutes;c__Clostridia;o__Peptostreptococcales-Tissierellales;f__Peptostreptococcales-Tissierellales;g__W5053;s__uncultured_bacterium	0	9	0	0	0	0	0	0	0	0	0	0	0	0	0	0	0	0	43	0	0	0	0	0	0	0	0	0	0	0	0	0	0	0	0	0	0	0	0	0	0	0	0	0	0	0	0	0
OTU318	d__Bacteria;p__Actinobacteriota;c__Actinobacteria;o__Propionibacteriales;f__Propionibacteriaceae;g__Tessaracoccus;__	0	0	0	0	0	0	0	0	0	0	0	0	0	0	21	0	0	0	0	0	0	0	0	0	0	0	0	0	0	0	0	0	0	0	0	0	0	0	0	0	0	0	0	0	0	0	0	0
OTU319	d__Bacteria;p__Actinobacteriota;c__Thermoleophilia;o__Solirubrobacterales;f__Solirubrobacteraceae;g__uncultured;__	0	0	0	0	0	0	0	0	0	0	102	0	0	0	0	0	0	0	0	0	0	0	0	0	0	0	0	0	0	0	0	0	0	0	0	0	0	0	0	0	0	0	0	0	0	0	0	0
OTU320	d__Bacteria;p__Firmicutes;c__Clostridia;o__Eubacteriales;f__Eubacteriaceae;g__uncultured;s__uncultured_bacterium	0	0	0	0	0	0	0	0	0	0	0	0	0	0	0	0	0	0	0	0	0	0	0	0	0	0	0	0	0	0	0	0	0	0	0	0	0	0	0	0	0	0	0	0	0	0	0	0
OTU321	d__Bacteria;p__Proteobacteria;c__Gammaproteobacteria;o__Alteromonadales;f__Alteromonadaceae;g__Alishewanella;__	0	0	0	0	0	0	0	0	0	0	103	0	0	0	0	0	0	0	0	0	0	0	0	0	0	0	0	0	0	0	0	0	0	0	0	0	0	0	0	0	0	0	0	0	0	0	0	0
OTU322	d__Bacteria;p__Actinobacteriota;c__Actinobacteria;o__Micromonosporales;f__Micromonosporaceae;g__Micromonospora;__	0	0	0	0	0	0	0	0	0	0	0	0	0	0	0	0	0	0	0	0	0	0	0	0	0	0	0	0	0	0	0	0	0	0	0	0	0	0	0	0	0	0	0	0	0	0	0	0
OTU323	d__Bacteria;p__Verrucomicrobiota;c__Lentisphaeria;o__Victivallales;f__vadinBE97;g__vadinBE97;s__uncultured_bacterium	0	0	0	0	0	0	0	0	0	0	0	0	0	0	0	0	97	0	139	0	0	0	0	0	0	0	0	0	0	0	0	0	0	0	0	0	0	0	0	0	0	0	0	0	0	0	0	0
OTU324	d__Bacteria;p__Firmicutes;c__Clostridia;o__Peptostreptococcales-Tissierellales;f__Peptostreptococcaceae;g__Clostridioides;s__Clostridioides_difficile	0	0	0	0	0	0	0	96	0	0	0	0	0	0	0	0	0	0	0	0	0	0	0	0	0	0	0	0	0	0	0	0	0	0	0	0	0	0	0	0	0	0	0	0	0	0	0	0
OTU325	d__Bacteria;p__Firmicutes;c__Clostridia;o__Lachnospirales;f__Lachnospiraceae;g__Sellimonas;s__uncultured_bacterium	0	0	0	0	0	0	0	84	0	0	0	0	53	0	0	0	0	0	0	76	0	0	0	0	0	0	0	0	0	0	0	0	0	0	0	0	0	0	0	0	0	137	94	0	0	0	0	0
OTU326	d__Bacteria;p__Firmicutes;c__Clostridia;o__Peptostreptococcales-Tissierellales;f__Peptostreptococcaceae;__;__	0	0	0	178	0	0	0	0	0	0	0	0	0	0	0	0	0	0	0	0	0	0	0	0	0	0	0	0	0	0	0	0	0	0	0	0	0	0	0	0	0	0	0	0	0	0	0	0
OTU327	d__Bacteria;p__Actinobacteriota;c__Coriobacteriia;o__Coriobacteriales;f__Atopobiaceae;g__Libanicoccus;s__uncultured_bacterium	0	0	165	0	0	0	0	0	0	0	0	0	0	0	0	0	0	0	0	0	0	0	0	0	0	0	0	0	0	0	0	0	0	0	0	0	0	0	0	0	0	0	0	0	0	0	0	0
OTU328	d__Bacteria;p__Bacteroidota;c__Bacteroidia;o__Bacteroidales;f__Marinifilaceae;g__Butyricimonas;__	0	0	0	0	0	0	0	0	0	0	210	61	0	11	22	0	174	0	155	0	0	0	0	0	97	0	0	0	0	0	0	0	56	0	0	0	0	0	0	0	0	74	0	0	0	0	0	5
OTU329	d__Bacteria;p__Firmicutes;c__Negativicutes;o__Veillonellales-Selenomonadales;f__Veillonellaceae;g__Allisonella;s__uncultured_bacterium	138	115	62	0	64	0	0	68	0	0	0	0	0	0	0	0	0	0	24	0	0	0	206	0	0	147	0	0	0	0	0	0	0	0	0	0	132	0	0	0	0	0	0	0	0	0	0	0
OTU330	d__Bacteria;p__Firmicutes;c__Clostridia;o__Monoglobales;f__Monoglobaceae;g__Monoglobus;s__uncultured_bacterium	0	0	14	0	0	0	0	0	0	0	0	0	0	0	0	0	24	0	0	0	0	0	0	0	0	0	0	0	0	0	0	0	0	0	0	0	0	0	0	0	0	0	0	0	0	0	0	0
OTU331	d__Bacteria;p__Firmicutes;c__Clostridia;o__Lachnospirales;f__Lachnospiraceae;g__[Ruminococcus]_torques_group;s__uncultured_bacterium	63	23	0	0	0	0	0	0	0	0	0	0	0	0	0	0	151	0	72	0	0	0	0	0	0	0	0	0	0	0	0	0	0	0	0	0	0	0	0	0	0	0	0	0	0	0	0	0
OTU332	d__Bacteria;p__Actinobacteriota;c__Coriobacteriia;o__Coriobacteriales;f__Atopobiaceae;g__Coriobacteriaceae_UCG-002;s__uncultured_bacterium	0	0	0	0	0	0	0	0	0	0	0	0	0	0	0	0	0	0	0	0	0	0	0	0	0	0	0	0	0	0	0	0	0	0	0	0	0	0	0	0	0	0	0	0	0	0	0	0
OTU333	d__Bacteria;p__Actinobacteriota;c__Coriobacteriia;o__Coriobacteriales;f__uncultured;g__uncultured;s__uncultured_bacterium	0	0	0	0	0	0	0	0	0	0	0	0	0	0	0	0	0	0	0	0	0	0	0	16	0	0	0	0	0	0	0	0	126	0	0	35	0	0	0	0	0	0	0	0	0	0	0	0
OTU334	d__Bacteria;p__Proteobacteria;c__Gammaproteobacteria;o__Pseudomonadales;f__Moraxellaceae;g__Acinetobacter;s__Acinetobacter_bereziniae	0	0	0	0	0	0	0	0	0	0	0	0	0	0	0	0	0	0	0	0	0	0	0	0	0	0	0	0	0	0	0	0	0	0	0	0	0	0	133	0	0	0	0	0	0	0	0	0
OTU335	d__Bacteria;p__Proteobacteria;c__Gammaproteobacteria;o__Burkholderiales;f__Sutterellaceae;g__Sutterella;s__uncultured_organism	0	0	0	0	0	0	0	0	0	0	0	0	0	0	0	0	0	0	0	0	0	0	0	0	0	0	0	0	0	0	0	0	0	0	0	0	0	0	0	0	0	92	0	0	0	0	0	34
OTU336	d__Bacteria;p__Verrucomicrobiota;c__Lentisphaeria;o__Victivallales;f__Victivallaceae;g__Victivallis;__	0	0	0	0	0	0	0	0	0	0	0	0	0	0	145	0	141	0	0	0	0	0	0	0	0	0	0	0	0	0	0	0	0	0	0	0	0	0	0	0	0	0	0	0	0	0	0	0
OTU337	d__Bacteria;p__Firmicutes;c__Clostridia;o__Oscillospirales;f__Oscillospiraceae;g__UCG-003;__	0	0	0	0	0	0	0	0	0	0	0	0	0	0	0	0	0	0	21	0	0	0	0	0	0	0	0	0	0	0	0	0	0	0	0	0	0	0	0	0	0	0	0	0	0	0	0	0
OTU338	d__Bacteria;p__Firmicutes;c__Clostridia;o__Lachnospirales;f__Lachnospiraceae;g__Lachnospiraceae_UCG-001;s__uncultured_bacterium	0	0	47	0	0	0	0	0	0	0	0	0	0	0	0	0	0	0	0	0	0	0	0	0	0	0	0	0	0	0	0	0	0	0	0	0	0	0	0	0	0	0	0	0	0	0	0	0
OTU339	d__Bacteria;p__Bacteroidota;c__Bacteroidia;o__Bacteroidales;f__Prevotellaceae;g__Prevotella;s__Prevotella_bergensis	0	0	0	0	0	0	0	0	0	0	0	0	0	0	0	0	0	0	0	0	0	0	0	0	0	0	0	0	0	0	0	0	0	0	0	0	0	0	0	0	0	0	0	0	0	0	138	0
OTU340	d__Bacteria;p__Synergistota;c__Synergistia;o__Synergistales;f__Synergistaceae;g__Pyramidobacter;__	0	50	0	0	0	0	0	0	0	0	0	0	0	0	116	0	37	0	183	0	0	0	0	0	0	240	0	0	0	0	0	0	0	0	0	104	0	0	0	0	0	0	0	0	0	0	0	0
OTU341	d__Bacteria;p__Actinobacteriota;c__Actinobacteria;o__Actinomycetales;f__Actinomycetaceae;g__Varibaculum;s__uncultured_bacterium	0	0	0	0	0	0	0	0	0	0	0	0	0	0	131	0	0	0	270	0	0	0	0	0	0	0	0	0	0	0	0	0	0	0	0	0	0	0	0	159	0	0	0	0	0	53	0	0
OTU342	d__Bacteria;p__Fusobacteriota;c__Fusobacteriia;o__Fusobacteriales;f__Leptotrichiaceae;g__Sneathia;s__Sneathia_amnii	0	0	0	0	0	0	0	0	0	0	0	0	0	0	0	0	0	0	0	0	0	0	0	0	0	0	0	0	0	0	0	0	0	0	0	6	0	0	143	0	0	0	0	0	0	0	0	0
OTU343	d__Bacteria;p__Firmicutes;c__Clostridia;o__Lachnospirales;f__Lachnospiraceae;g__Anaerostipes;__	0	0	0	0	0	0	0	0	0	0	0	130	0	35	0	0	0	30	0	0	0	0	0	0	0	0	0	0	0	0	0	0	0	0	0	0	0	0	0	0	0	0	0	0	0	0	0	0
OTU344	d__Bacteria;p__Actinobacteriota;c__Coriobacteriia;o__Coriobacteriales;f__Eggerthellaceae;g__uncultured;s__uncultured_bacterium	0	0	107	0	0	0	0	0	0	0	0	0	0	0	0	0	71	0	0	134	0	0	0	0	0	0	0	0	0	0	0	0	0	0	0	0	0	0	0	0	0	0	0	0	0	0	0	0
OTU345	d__Bacteria;p__Proteobacteria;c__Gammaproteobacteria;o__Burkholderiales;f__Burkholderiaceae;g__Lautropia;s__uncultured_bacterium	0	0	0	0	0	0	0	0	0	0	0	0	0	0	0	0	0	0	0	0	0	0	0	0	0	0	0	0	0	0	0	0	0	0	0	0	0	0	0	0	0	0	0	0	0	0	0	0
OTU346	d__Bacteria;p__Proteobacteria;c__Alphaproteobacteria;o__Rhodobacterales;f__Rhodobacteraceae;__;__	0	0	0	0	0	0	0	0	0	0	0	0	0	0	0	0	0	0	0	0	0	0	0	0	0	0	0	0	0	0	0	0	0	0	0	0	0	0	0	0	0	0	0	0	0	0	0	0
OTU347	d__Bacteria;p__Proteobacteria;c__Gammaproteobacteria;o__Burkholderiales;f__Rhodocyclaceae;g__Thauera;s__uncultured_bacterium	0	0	0	0	86	0	0	0	0	0	110	0	0	0	0	124	0	0	0	0	0	0	0	0	0	0	0	0	0	0	0	0	0	0	0	0	2	0	0	0	0	0	0	0	0	0	0	0
OTU348	d__Bacteria;p__Proteobacteria;c__Alphaproteobacteria;o__Rhodospirillales;f__uncultured;g__uncultured;s__uncultured_bacterium	0	0	0	0	0	0	0	0	0	106	0	0	0	0	0	0	0	0	0	0	0	0	0	0	0	0	0	0	0	0	0	0	0	0	0	0	0	0	0	0	0	0	0	0	0	0	0	0
OTU349	d__Bacteria;p__Firmicutes;c__Clostridia;o__Lachnospirales;f__Lachnospiraceae;g__uncultured;__	23	0	0	0	34	0	59	0	0	0	0	2	0	0	0	0	55	0	132	136	0	0	0	0	0	0	0	0	0	0	0	0	0	0	0	0	0	0	0	0	0	0	0	0	0	0	0	0
OTU350	d__Bacteria;p__Firmicutes;c__Clostridia;o__Oscillospirales;f__Ruminococcaceae;g__Fournierella;s__uncultured_bacterium	0	0	0	0	0	0	0	0	0	0	0	0	0	0	0	0	0	0	0	0	0	0	0	0	0	0	0	0	0	0	0	0	0	0	0	0	0	0	0	0	0	0	0	0	0	0	0	0
OTU351	d__Bacteria;p__Firmicutes;c__Bacilli;o__Erysipelotrichales;f__Erysipelatoclostridiaceae;g__Erysipelatoclostridium;s__uncultured_bacterium	0	0	0	0	0	0	0	0	0	0	95	6	0	0	0	0	0	0	0	0	0	0	0	0	0	0	0	0	0	0	0	0	0	0	4	0	0	0	0	0	0	21	0	2	0	0	0	0
OTU352	d__Bacteria;p__Actinobacteriota;c__Actinobacteria;o__Bifidobacteriales;f__Bifidobacteriaceae;g__Alloscardovia;s__Alloscardovia_omnicolens	0	0	0	0	0	0	0	0	0	0	0	0	0	0	0	0	0	0	0	0	0	0	0	0	0	0	0	0	0	0	0	0	0	0	0	0	0	0	0	0	0	0	0	0	0	0	0	0
OTU353	d__Bacteria;p__Firmicutes;c__Clostridia;o__Lachnospirales;f__Lachnospiraceae;g__Lachnospiraceae_ND3007_group;s__uncultured_bacterium	0	65	59	0	0	0	0	0	0	0	0	0	0	0	0	0	0	0	0	0	0	0	0	0	0	0	0	0	0	0	0	0	0	0	0	10	0	0	0	0	0	0	0	0	0	0	0	0
OTU354	d__Bacteria;p__Proteobacteria;c__Gammaproteobacteria;o__Burkholderiales;f__Comamonadaceae;g__Methylibium;__	0	0	0	0	0	0	0	0	0	0	0	0	0	0	0	0	0	0	0	0	0	0	0	0	0	0	0	0	0	0	0	0	0	0	0	0	0	0	0	0	0	0	0	0	0	0	0	0
OTU355	d__Bacteria;p__Proteobacteria;c__Gammaproteobacteria;o__Pseudomonadales;f__Moraxellaceae;g__Acinetobacter;s__Acinetobacter_baumannii	0	0	0	0	0	0	0	0	0	118	0	0	0	0	0	0	0	0	0	0	0	0	0	0	0	0	0	0	0	0	0	0	0	0	0	0	0	0	0	0	0	0	0	0	0	0	0	0
OTU356	d__Bacteria;p__Actinobacteriota;c__Actinobacteria;o__Pseudonocardiales;f__Pseudonocardiaceae;g__Saccharopolyspora;__	0	0	0	0	0	0	0	0	0	0	0	0	0	0	0	0	0	0	0	0	0	0	0	0	0	0	0	0	0	0	0	0	0	0	0	0	0	0	151	0	0	0	0	113	0	0	0	0
OTU357	d__Bacteria;p__Actinobacteriota;c__Actinobacteria;o__Streptomycetales;f__Streptomycetaceae;g__Streptomyces;__	0	0	0	0	0	0	0	0	0	0	0	0	0	0	0	0	0	0	0	0	0	0	0	0	0	0	0	0	0	0	0	0	0	0	0	0	0	0	0	0	0	0	0	0	0	0	0	0
OTU358	d__Bacteria;p__Actinobacteriota;c__Actinobacteria;o__Corynebacteriales;f__Corynebacteriaceae;g__Corynebacterium;s__Corynebacterium_tuberculostearicum	0	0	0	0	0	0	0	0	0	0	0	0	0	0	0	0	0	0	0	0	0	0	0	0	0	0	0	0	0	0	0	0	0	0	0	0	0	0	0	6	0	0	0	0	0	0	0	0
OTU359	d__Bacteria;p__Proteobacteria;c__Gammaproteobacteria;o__Burkholderiales;f__Comamonadaceae;__;__	0	0	0	0	0	0	0	0	0	0	0	0	0	0	0	0	0	0	0	0	0	0	0	0	0	0	0	0	0	0	0	0	0	0	0	21	125	29	138	0	0	0	0	0	0	0	0	0
OTU360	d__Bacteria;p__Firmicutes;c__Clostridia;o__Oscillospirales;f__Ruminococcaceae;g__UBA1819;__	0	0	0	0	0	0	0	0	0	0	0	0	0	0	0	0	0	0	0	0	0	0	0	0	0	0	0	0	0	0	0	0	0	0	0	0	153	0	0	0	0	52	0	0	0	0	0	0
OTU361	d__Bacteria;p__Actinobacteriota;c__Actinobacteria;o__Micrococcales;f__Intrasporangiaceae;g__Knoellia;__	0	0	0	0	0	0	0	0	0	0	0	0	0	0	0	0	0	0	0	0	0	0	0	0	0	0	0	0	0	0	0	0	0	0	0	0	0	0	144	0	0	0	0	0	0	0	0	0
OTU362	d__Bacteria;p__Firmicutes;c__Negativicutes;o__Veillonellales-Selenomonadales;f__Veillonellaceae;g__Veillonella;__	0	0	0	0	0	231	0	0	0	0	0	0	0	0	0	0	0	0	0	0	0	0	0	0	0	0	0	0	0	0	0	0	0	0	0	0	0	0	0	0	0	0	0	0	24	0	0	0
OTU363	d__Bacteria;p__Desulfobacterota;c__Desulfovibrionia;o__Desulfovibrionales;f__Desulfovibrionaceae;g__Desulfovibrio;s__uncultured_bacterium	0	0	0	0	0	0	0	0	0	0	0	24	0	5	0	0	0	0	0	0	0	0	0	0	0	8	0	0	0	0	0	0	0	0	0	0	0	0	0	0	0	0	0	0	0	0	0	0
OTU364	d__Bacteria;p__Firmicutes;c__Bacilli;o__Lactobacillales;f__Enterococcaceae;g__Enterococcus;s__Enterococcus_cecorum	0	0	0	0	0	0	0	0	0	0	0	12	0	0	0	0	0	0	0	0	0	0	0	0	0	0	0	0	0	0	0	0	0	0	0	0	0	0	0	0	0	0	0	0	0	0	0	0
OTU365	d__Bacteria;p__Firmicutes;c__Bacilli;o__Lactobacillales;f__Streptococcaceae;g__Lactococcus;__	0	0	0	0	0	0	0	0	0	0	0	0	0	0	0	0	0	0	0	0	0	0	0	0	0	0	0	0	0	0	0	0	0	0	0	0	0	0	0	0	0	0	0	0	0	0	0	0
OTU366	d__Bacteria;p__Bacteroidota;c__Bacteroidia;o__Flavobacteriales;f__Flavobacteriaceae;g__Capnocytophaga;s__uncultured_bacterium	0	0	0	0	0	0	0	0	0	0	0	0	0	0	0	0	0	0	0	0	0	0	0	0	0	0	0	0	0	0	0	0	0	0	0	0	0	0	0	0	0	0	0	0	0	0	0	0
OTU367	d__Bacteria;p__Bacteroidota;c__Bacteroidia;o__Bacteroidales;f__Barnesiellaceae;g__Barnesiella;s__uncultured_bacterium	0	0	0	0	0	0	0	0	0	0	0	2	0	0	14	0	0	0	0	0	0	0	0	0	20	0	0	0	0	0	0	0	0	42	0	0	0	0	0	0	0	0	0	0	0	0	0	0
OTU368	d__Bacteria;p__Proteobacteria;c__Gammaproteobacteria;o__Enterobacterales;f__Erwiniaceae;g__Pantoea;s__Mixta_calida	0	0	0	0	0	0	0	0	0	0	0	0	0	0	0	83	0	0	30	0	0	0	0	0	0	0	0	0	0	0	0	0	0	0	0	0	0	0	0	0	0	0	0	0	0	0	0	0
OTU369	d__Bacteria;p__Actinobacteriota;c__Actinobacteria;o__Pseudonocardiales;f__Pseudonocardiaceae;g__Pseudonocardia;s__uncultured_bacterium	0	0	0	0	0	0	0	0	0	0	161	0	0	0	0	0	0	0	0	0	0	0	0	0	0	0	0	0	0	0	0	0	0	0	0	0	0	0	0	0	0	0	0	0	0	0	0	0
OTU370	d__Bacteria;p__Spirochaetota;c__Spirochaetia;o__Spirochaetales;f__Spirochaetaceae;g__Treponema;s__uncultured_bacterium	0	0	0	0	0	0	0	0	0	0	0	0	0	0	0	0	0	0	0	0	0	0	0	0	0	0	0	0	0	0	0	0	0	0	0	0	0	0	0	0	0	0	0	0	0	0	0	0
OTU371	d__Bacteria;p__Actinobacteriota;c__Thermoleophilia;o__Solirubrobacterales;f__Solirubrobacteraceae;g__uncultured;s__uncultured_bacterium	0	0	0	0	0	0	0	0	0	0	82	0	0	0	0	0	0	0	0	0	0	0	0	0	0	0	0	0	0	0	0	0	0	0	0	0	0	0	0	0	0	0	0	0	0	0	0	0
OTU372	d__Bacteria;p__Campilobacterota;c__Campylobacteria;o__Campylobacterales;f__Campylobacteraceae;g__Campylobacter;s__Campylobacter_ureolyticus	0	0	0	0	0	0	0	0	0	0	0	0	0	0	12	0	0	0	0	0	0	0	0	0	0	0	0	0	0	0	0	0	0	0	0	0	0	0	0	0	0	0	0	0	0	0	0	0
OTU373	d__Bacteria;p__Proteobacteria;c__Gammaproteobacteria;o__Burkholderiales;f__Comamonadaceae;g__Variovorax;__	0	0	0	0	0	0	0	0	0	0	0	0	0	0	0	0	0	0	0	0	0	0	0	0	0	0	0	0	0	0	0	0	0	0	0	0	0	0	0	0	0	0	0	0	0	0	0	0
OTU374	d__Bacteria;p__Firmicutes;c__Bacilli;o__Lactobacillales;f__Carnobacteriaceae;g__Atopostipes;s__uncultured_bacterium	0	0	0	0	0	0	0	0	0	0	0	0	0	0	0	0	0	0	0	0	0	0	0	0	0	0	0	0	0	0	0	0	0	72	0	0	0	0	0	0	0	0	0	47	0	0	0	0
OTU375	d__Bacteria;p__Actinobacteriota;c__Actinobacteria;o__Micrococcales;f__Dermabacteraceae;g__Helcobacillus;s__Helcobacillus_massiliensis	0	0	0	0	0	0	0	0	0	0	0	0	0	0	0	0	0	0	0	0	0	0	0	0	0	0	0	0	0	0	0	0	0	0	0	0	0	0	0	0	0	0	0	0	0	0	0	0
OTU376	d__Bacteria;p__Proteobacteria;c__Alphaproteobacteria;o__Sphingomonadales;f__Sphingomonadaceae;g__Erythrobacter;__	0	0	0	0	0	0	0	0	0	0	0	0	0	0	0	0	0	0	0	0	0	0	0	0	0	0	0	0	0	0	0	0	0	0	0	0	0	0	0	0	0	0	0	0	0	0	0	0
OTU377	d__Bacteria;p__Actinobacteriota;c__Actinobacteria;o__Propionibacteriales;f__Nocardioidaceae;g__Marmoricola;s__uncultured_bacterium	0	0	0	0	0	0	0	0	0	0	139	0	0	0	0	0	0	0	0	0	0	0	0	0	0	0	0	0	0	0	0	0	0	0	0	0	0	0	0	0	0	0	0	0	0	0	0	0
OTU378	d__Bacteria;p__Proteobacteria;c__Gammaproteobacteria;o__Enterobacterales;f__Enterobacteriaceae;g__Enterobacter;s__Enterobacter_sp.	0	0	0	0	0	0	156	0	0	0	0	0	0	0	0	0	0	0	0	0	0	0	0	0	0	0	0	0	0	0	0	0	0	0	0	0	0	0	0	0	0	0	0	0	0	0	0	0
OTU379	d__Bacteria;p__Myxococcota;c__Myxococcia;o__Myxococcales;f__Myxococcaceae;__;__	0	0	0	0	0	0	0	0	0	0	0	0	0	0	0	0	0	0	0	0	0	0	0	0	0	0	0	0	0	0	0	0	0	0	0	0	0	0	0	0	0	0	0	0	0	0	0	0
OTU380	d__Bacteria;p__Firmicutes;c__Bacilli;o__Lactobacillales;f__Lactobacillaceae;g__Lactobacillus;s__Lactobacillus_agilis	0	0	0	0	0	0	0	0	0	0	0	0	0	0	0	0	0	0	0	0	0	0	0	0	0	0	0	0	0	0	0	0	0	0	0	0	0	0	0	0	0	0	0	0	0	0	0	0
OTU381	d__Bacteria;p__Actinobacteriota;c__Coriobacteriia;o__Coriobacteriales;f__Eggerthellaceae;g__Enterorhabdus;s__uncultured_bacterium	14	0	35	0	0	0	0	0	0	0	0	0	0	0	3	78	120	0	0	0	0	0	0	0	0	0	0	0	0	0	0	0	0	0	0	0	0	0	0	0	0	0	0	0	0	0	0	0
OTU382	d__Bacteria;p__Firmicutes;c__Clostridia;o__Eubacteriales;f__Eubacteriaceae;g__Eubacterium;s__Eubacterium_limosum	0	0	0	0	0	0	0	0	0	0	0	0	0	0	0	0	91	0	142	17	0	0	0	0	53	0	0	0	0	0	0	0	0	0	0	0	0	0	0	0	0	0	0	0	0	0	0	28
OTU383	d__Bacteria;p__Firmicutes;c__Clostridia;o__Peptostreptococcales-Tissierellales;f__Anaerovoracaceae;g__Family_XIII_AD3011_group;s__uncultured_bacterium	0	21	17	0	0	0	0	0	0	0	0	0	0	0	23	0	9	0	21	85	0	0	0	0	50	0	0	0	0	0	0	0	25	0	0	42	0	0	0	0	0	0	0	0	0	135	0	0
OTU384	d__Bacteria;p__Actinobacteriota;c__Actinobacteria;o__Micrococcales;f__Demequinaceae;g__Demequina;__	0	0	0	0	0	0	0	0	0	0	0	0	0	0	0	0	0	0	0	0	0	0	0	0	0	0	0	0	0	0	0	0	0	0	0	0	0	0	0	0	0	0	0	0	0	0	0	0
OTU385	d__Bacteria;p__Firmicutes;c__Clostridia;o__Lachnospirales;f__Lachnospiraceae;g__Howardella;s__uncultured_bacterium	0	0	0	0	0	0	0	0	0	0	0	0	0	0	0	0	37	0	52	131	0	0	0	0	21	0	0	0	0	0	0	0	0	0	0	0	0	0	0	0	0	0	0	0	0	5	0	0
OTU386	d__Bacteria;p__Firmicutes;c__Bacilli;o__Erysipelotrichales;f__Erysipelatoclostridiaceae;g__Erysipelotrichaceae_UCG-003;s__uncultured_bacterium	0	0	0	0	0	28	0	0	0	0	0	0	0	0	32	26	0	0	0	0	0	0	0	0	0	0	0	0	0	0	0	0	0	0	0	0	0	0	0	0	0	0	0	0	0	0	0	0
OTU387	d__Bacteria;p__Bacteroidota;c__Bacteroidia;o__Bacteroidales;f__Barnesiellaceae;g__Barnesiella;__	0	0	0	0	0	0	0	0	0	0	0	40	0	2	112	0	0	0	0	146	0	0	0	0	0	0	0	0	0	0	0	0	0	0	0	0	0	38	0	0	33	0	0	0	0	0	0	0
OTU388	d__Bacteria;p__Firmicutes;c__Negativicutes;o__Acidaminococcales;f__Acidaminococcaceae;g__Succiniclasticum;__	0	11	0	0	0	0	0	0	0	0	0	0	0	0	104	0	0	0	0	0	0	0	0	0	0	0	0	0	0	0	0	0	0	0	0	0	0	0	0	0	0	0	0	0	0	0	0	0
OTU389	d__Bacteria;p__Firmicutes;c__Clostridia;o__Oscillospirales;f__Ruminococcaceae;g__Candidatus_Soleaferrea;s__uncultured_bacterium	0	0	0	0	0	0	0	0	0	0	0	0	0	0	0	0	113	0	60	0	0	0	0	0	0	0	0	0	0	0	0	0	0	0	0	0	0	0	0	0	0	0	0	0	0	0	0	0
OTU390	d__Bacteria;p__Proteobacteria;c__Gammaproteobacteria;o__Burkholderiales;f__Comamonadaceae;g__Hydrogenophaga;__	0	0	0	0	0	0	0	0	0	0	0	0	0	0	0	0	0	0	0	0	0	0	0	0	0	0	0	0	0	0	0	0	0	0	0	0	0	0	0	0	0	0	0	0	0	0	0	0
OTU391	d__Bacteria;p__Actinobacteriota;c__Coriobacteriia;o__Coriobacteriales;f__Eggerthellaceae;g__Gordonibacter;s__Gordonibacter_urolithinfaciens	0	0	0	0	0	0	0	130	0	0	0	0	0	0	0	0	0	0	0	0	0	0	0	0	0	0	0	0	0	0	0	0	0	0	0	0	0	0	0	0	0	0	0	0	0	0	0	0
OTU392	d__Bacteria;p__Firmicutes;c__Bacilli;o__Exiguobacterales;f__Exiguobacteraceae;g__Exiguobacterium;__	0	0	0	0	0	0	0	0	0	0	145	0	0	0	0	0	0	0	0	0	0	0	0	0	0	0	0	0	0	0	0	0	0	25	0	0	0	0	0	0	0	0	0	0	0	0	0	4
OTU393	d__Bacteria;p__Firmicutes;c__Negativicutes;o__Veillonellales-Selenomonadales;f__Selenomonadaceae;g__Mitsuokella;__	0	0	0	0	0	0	0	0	0	0	0	0	0	0	0	0	75	0	149	0	0	0	0	0	0	0	0	0	0	0	0	0	0	0	0	0	0	0	0	0	0	0	0	0	0	0	0	0
OTU394	d__Bacteria;p__Firmicutes;c__Bacilli;o__Erysipelotrichales;f__Erysipelatoclostridiaceae;g__Coprobacillus;s__Coprobacillus_cateniformis	0	0	0	0	0	0	0	0	0	0	0	0	0	0	0	0	0	0	0	0	0	0	0	0	0	0	0	0	0	0	0	0	0	0	0	0	0	0	0	0	0	0	0	0	0	0	0	0
OTU395	d__Bacteria;p__Firmicutes;c__Clostridia;o__Lachnospirales;f__Lachnospiraceae;g__Lachnospiraceae_UCG-004;__	29	0	30	0	0	0	0	0	0	0	0	0	0	0	0	0	0	0	0	0	0	0	0	0	0	0	0	0	0	0	0	0	0	0	0	0	0	0	0	0	0	0	0	0	0	0	0	0
OTU396	d__Bacteria;p__Proteobacteria;c__Gammaproteobacteria;o__Enterobacterales;f__Enterobacteriaceae;__;__	0	0	0	0	0	0	0	32	0	0	0	0	0	0	0	0	0	0	0	0	0	0	0	0	0	0	32	0	0	0	7	0	0	0	0	20	74	0	0	0	0	0	0	0	0	0	0	0
OTU397	d__Bacteria;p__Proteobacteria;c__Gammaproteobacteria;o__Pasteurellales;f__Pasteurellaceae;g__Haemophilus;__	0	0	0	0	0	0	0	0	0	0	0	0	26	0	0	0	0	0	0	0	0	0	0	0	0	0	0	0	0	0	0	0	0	0	0	0	0	0	196	0	0	0	0	0	0	0	0	0
OTU398	d__Bacteria;p__Actinobacteriota;c__Actinobacteria;o__Propionibacteriales;f__Nocardioidaceae;g__Nocardioides;s__Nocardioides_sp.	0	0	0	0	0	0	0	0	0	0	0	0	0	0	0	0	0	0	0	0	0	0	0	0	0	0	0	0	0	0	0	0	0	0	0	0	0	0	0	0	0	0	0	0	0	0	0	0
OTU399	d__Bacteria;p__Actinobacteriota;c__Actinobacteria;o__Corynebacteriales;f__Mycobacteriaceae;g__Mycobacterium;__	0	0	0	0	0	0	0	0	0	0	0	0	0	0	0	0	0	0	0	0	0	0	0	0	0	0	0	0	0	0	0	0	0	0	0	0	0	0	0	0	0	0	0	0	0	0	0	0
OTU400	d__Bacteria;p__Bacteroidota;c__Bacteroidia;o__Bacteroidales;f__Muribaculaceae;g__Muribaculaceae;s__Porphyromonadaceae_bacterium	0	0	0	0	0	0	0	0	0	0	0	0	0	0	17	0	0	0	27	0	0	0	0	0	0	0	0	0	0	0	0	0	0	0	0	229	0	0	0	28	0	0	0	0	0	0	0	0
OTU401	d__Bacteria;p__Proteobacteria;c__Gammaproteobacteria;o__Burkholderiales;f__Rhodocyclaceae;g__Methyloversatilis;__	0	0	0	0	0	0	0	0	0	0	0	0	0	0	0	0	0	0	0	0	0	0	0	0	0	0	0	0	0	0	0	0	0	0	0	0	58	15	0	0	0	0	0	0	0	0	0	0
OTU402	d__Bacteria;p__Firmicutes;c__Bacilli;o__Bacillales;f__Bacillaceae;g__Bacillus;s__Bacillus_circulans	0	0	0	0	0	0	0	0	0	0	0	0	0	0	0	0	0	0	0	0	0	0	0	0	0	0	0	0	0	0	0	0	0	0	0	0	0	0	0	0	0	0	0	0	0	0	0	0
OTU403	d__Bacteria;p__Firmicutes;c__Clostridia;o__Eubacteriales;f__Eubacteriaceae;g__Eubacterium;__	0	0	0	0	0	0	0	0	0	0	0	123	0	27	0	0	0	0	0	0	0	0	0	0	0	10	0	0	0	0	0	0	0	0	73	0	0	0	0	0	94	0	0	0	0	0	0	0
OTU404	d__Bacteria;p__Proteobacteria;c__Gammaproteobacteria;o__Pasteurellales;f__Pasteurellaceae;g__Aggregatibacter;s__uncultured_bacterium	0	0	0	0	0	0	0	0	0	0	0	0	0	0	0	0	0	0	0	0	0	0	0	0	0	0	0	0	0	0	0	0	0	0	0	0	0	0	0	0	0	0	0	0	0	0	0	0
OTU405	d__Bacteria;p__Firmicutes;c__Clostridia;o__Lachnospirales;f__Lachnospiraceae;g__Marvinbryantia;s__uncultured_bacterium	0	0	23	0	0	0	0	0	0	0	0	0	0	0	0	0	0	0	0	0	0	0	0	0	0	0	0	0	0	0	0	0	0	0	0	0	0	0	0	0	0	0	0	0	0	0	0	0
OTU406	d__Bacteria;p__Firmicutes;c__Bacilli;o__Bacillales;f__Planococcaceae;g__Sporosarcina;s__Sporosarcina_pasteurii	0	0	0	0	0	0	0	0	0	0	0	0	0	0	0	0	0	0	0	0	0	0	0	0	0	0	0	0	0	0	0	0	0	0	0	0	0	0	0	0	0	0	0	90	0	0	0	0
OTU407	d__Bacteria;p__Proteobacteria;c__Gammaproteobacteria;o__Salinisphaerales;f__Solimonadaceae;g__Nevskia;__	0	0	0	0	0	0	0	0	0	0	0	0	0	0	0	0	0	0	0	0	0	0	0	0	0	0	0	0	0	0	0	0	0	0	0	0	0	0	0	0	0	0	0	0	0	0	0	0
OTU408	d__Bacteria;p__Actinobacteriota;c__Actinobacteria;o__Micrococcales;f__Demequinaceae;g__Lysinimicrobium;__	0	0	0	0	0	0	0	0	0	0	0	0	0	0	0	0	0	0	0	0	0	0	0	0	0	0	0	0	0	0	0	0	0	0	0	0	0	0	0	0	0	0	0	0	0	0	0	0
OTU409	d__Bacteria;p__Proteobacteria;c__Alphaproteobacteria;o__Rhizobiales;f__Rhizobiaceae;__;__	0	66	0	0	5	0	0	0	0	0	0	0	0	0	0	0	0	0	0	0	0	0	0	0	0	0	0	0	0	0	0	0	0	0	0	0	0	0	0	0	0	0	0	85	0	0	0	0
OTU410	d__Bacteria;p__Proteobacteria;c__Alphaproteobacteria;o__Rhizobiales;f__Rhizobiaceae;g__Allorhizobium-Neorhizobium-Pararhizobium-Rhizobium;s__Rhizobium_sp.	0	0	0	0	0	0	0	0	0	0	0	0	0	0	0	0	0	0	0	0	0	0	0	0	0	0	0	0	0	0	0	0	0	0	0	0	77	39	0	0	0	0	0	0	0	0	0	0
OTU411	d__Bacteria;p__Firmicutes;c__Clostridia;o__Lachnospirales;f__Lachnospiraceae;g__GCA-900066575;s__uncultured_bacterium	0	0	0	0	0	0	0	0	0	0	0	17	0	0	0	0	0	0	0	0	0	0	0	0	0	0	0	0	0	0	0	0	0	0	0	0	0	0	0	0	0	0	0	0	0	0	0	0
OTU412	d__Bacteria;p__Proteobacteria;c__Gammaproteobacteria;o__Burkholderiales;f__Comamonadaceae;g__Pelomonas;__	0	0	0	108	0	0	0	0	0	0	0	0	0	0	0	0	0	0	0	0	0	0	0	0	0	0	0	0	0	0	0	0	0	18	0	0	0	0	0	0	0	0	0	0	0	0	0	0
OTU413	d__Bacteria;p__Proteobacteria;c__Gammaproteobacteria;o__Pseudomonadales;f__Moraxellaceae;g__Acinetobacter;s__Acinetobacter_sp.	0	0	0	0	22	0	0	0	0	0	0	0	0	0	0	53	0	0	0	0	0	0	0	0	0	0	0	0	0	0	0	0	0	0	0	0	0	0	0	0	0	0	0	0	0	0	0	0
OTU414	d__Bacteria;p__Bacteroidota;c__Bacteroidia;o__Bacteroidales;f__Marinifilaceae;g__Butyricimonas;s__uncultured_organism	0	0	0	0	0	0	0	0	0	0	0	51	0	35	4	0	0	0	0	0	0	0	0	0	0	0	0	0	0	0	0	0	137	0	0	0	0	0	0	0	0	0	0	0	0	0	0	0
OTU415	d__Bacteria;p__Proteobacteria;c__Gammaproteobacteria;o__Enterobacterales;f__Morganellaceae;g__Providencia;__	0	0	0	0	0	0	0	0	0	0	0	0	0	0	0	0	0	0	0	0	0	0	0	0	0	0	0	0	0	0	0	0	0	0	0	0	0	0	0	0	116	0	0	0	0	0	0	0
OTU416	d__Bacteria;p__Actinobacteriota;c__Actinobacteria;o__Corynebacteriales;f__Nocardiaceae;g__Rhodococcus;s__Rhodococcus_erythropolis	0	0	0	0	0	0	0	0	0	0	0	0	0	0	0	0	0	0	0	0	0	0	0	0	0	0	0	0	0	0	0	0	0	0	0	0	0	0	0	0	0	0	0	0	0	0	0	0
OTU417	d__Bacteria;p__Deinococcota;c__Deinococci;o__Deinococcales;f__Deinococcaceae;g__Deinococcus;__	0	0	0	0	0	0	0	0	0	0	0	0	0	0	0	0	0	0	0	0	0	0	0	0	0	0	0	0	0	0	0	0	0	0	0	0	46	0	0	0	0	0	0	0	0	0	0	0
OTU418	d__Bacteria;p__Actinobacteriota;c__Actinobacteria;o__Micrococcales;f__Micrococcaceae;g__Glutamicibacter;s__Arthrobacter_sp.	0	0	0	0	0	0	0	0	0	0	0	0	0	0	0	0	0	0	0	0	0	0	0	0	0	0	0	0	0	0	0	0	0	0	0	0	0	0	0	0	0	0	0	0	0	0	0	0
OTU419	d__Bacteria;p__Firmicutes;c__Clostridia;o__Lachnospirales;f__Lachnospiraceae;g__Moryella;__	0	0	0	0	0	0	0	0	0	0	0	0	0	0	0	0	0	0	0	0	0	0	0	0	0	0	0	0	0	0	0	0	0	0	0	0	0	0	0	0	0	0	0	0	0	0	0	0
OTU420	d__Bacteria;p__Firmicutes;c__Clostridia;o__Oscillospirales;f__Oscillospiraceae;g__uncultured;s__uncultured_bacterium	0	40	43	0	0	0	0	22	0	0	0	0	0	0	34	0	0	0	73	149	0	0	0	11	0	0	0	0	0	0	0	0	0	18	0	0	57	0	0	0	0	0	0	0	0	17	0	0
OTU421	d__Bacteria;p__Firmicutes;c__Clostridia;o__Lachnospirales;f__Lachnospiraceae;g__Lachnospiraceae_UCG-008;s__uncultured_bacterium	0	0	11	0	0	0	0	0	0	0	0	0	68	0	0	11	0	0	0	17	0	0	0	0	0	0	0	0	0	0	0	0	0	0	0	0	0	0	0	0	0	0	0	0	0	0	0	0
OTU422	d__Bacteria;p__Actinobacteriota;c__Actinobacteria;o__Actinomycetales;f__Actinomycetaceae;g__Arcanobacterium;s__Arcanobacterium_sp.	0	0	0	0	0	0	0	0	0	0	0	0	0	0	0	0	0	0	0	0	0	0	0	0	0	0	0	0	0	0	0	0	0	0	0	0	0	0	0	0	0	0	0	0	0	0	0	0
OTU423	d__Bacteria;p__Bacteroidota;c__Bacteroidia;o__Bacteroidales;f__Prevotellaceae;g__Prevotella;s__Prevotella_buccalis	0	68	0	0	0	0	0	0	0	0	0	0	0	0	0	0	0	0	20	0	0	0	0	0	0	0	0	0	0	0	0	0	0	0	0	0	0	6	0	0	0	0	0	0	0	0	0	0
OTU424	d__Bacteria;p__Bacteroidota;c__Bacteroidia;o__Bacteroidales;f__Prevotellaceae;g__Prevotellaceae_NK3B31_group;s__uncultured_bacterium	0	56	115	0	0	0	0	0	0	0	0	0	0	0	0	0	0	0	47	12	0	0	0	0	0	0	0	0	0	0	0	0	0	0	0	0	0	0	0	0	0	0	0	0	0	0	0	3
OTU425	d__Bacteria;p__Proteobacteria;c__Alphaproteobacteria;o__Rhizobiales;f__Rhizobiaceae;g__Allorhizobium-Neorhizobium-Pararhizobium-Rhizobium;__	0	0	0	0	0	0	0	0	0	0	121	8	0	0	0	0	0	0	0	0	0	0	0	0	0	0	95	0	0	0	0	0	0	0	0	38	177	113	0	0	0	0	0	121	0	0	0	0
OTU426	d__Bacteria;p__Proteobacteria;c__Alphaproteobacteria;o__Sphingomonadales;f__Sphingomonadaceae;g__Sphingobium;__	0	0	0	0	0	0	0	0	0	0	0	0	0	0	0	0	0	0	0	0	0	0	0	0	0	0	0	0	0	0	0	0	0	0	0	0	0	0	112	0	0	0	0	0	0	0	0	0
OTU427	d__Bacteria;p__Proteobacteria;c__Gammaproteobacteria;o__Burkholderiales;f__Alcaligenaceae;g__Paenalcaligenes;__	0	0	0	0	0	0	0	0	0	0	0	0	0	0	0	0	0	0	0	0	0	0	0	0	0	0	0	0	0	0	0	0	0	0	0	0	0	0	0	0	0	0	0	305	0	0	0	0
OTU428	d__Bacteria;p__Proteobacteria;c__Gammaproteobacteria;o__Burkholderiales;f__Comamonadaceae;g__Acidovorax;s__uncultured_Acidovorax	0	0	0	0	0	0	0	0	0	0	0	0	0	0	0	0	0	0	0	0	0	0	0	0	0	0	0	0	0	0	0	0	0	0	0	0	0	0	0	0	0	0	0	0	0	0	0	0
OTU429	d__Bacteria;p__Bacteroidota;c__Bacteroidia;o__Cytophagales;f__Microscillaceae;g__uncultured;s__uncultured_bacterium	0	0	0	0	0	0	0	0	0	0	0	0	0	0	0	0	0	0	0	0	0	0	0	0	0	0	0	0	0	0	0	0	0	0	0	0	0	0	0	0	0	0	0	0	0	0	0	0
OTU430	d__Bacteria;p__Firmicutes;c__Bacilli;o__Lactobacillales;f__Carnobacteriaceae;g__Atopostipes;__	0	0	0	0	0	0	0	0	0	0	0	0	0	0	0	0	0	0	0	0	0	0	0	0	0	0	0	0	0	0	0	0	0	0	0	0	0	0	0	0	0	0	0	115	0	0	0	0
OTU431	d__Bacteria;p__Firmicutes;c__Clostridia;o__Lachnospirales;f__Lachnospiraceae;g__Robinsoniella;__	0	0	0	0	0	0	0	0	0	0	0	0	0	0	0	0	0	0	0	0	0	0	0	0	0	0	0	0	0	0	0	0	0	0	0	0	0	0	0	0	0	0	0	0	0	0	0	0
OTU432	d__Bacteria;p__Proteobacteria;c__Gammaproteobacteria;o__Pseudomonadales;f__Moraxellaceae;g__Acinetobacter;s__Acinetobacter_haemolyticus	0	0	0	0	0	0	0	0	0	0	36	0	0	0	0	0	0	0	0	0	0	0	0	0	0	0	0	0	0	0	0	0	0	0	0	0	0	0	0	0	0	0	0	0	0	0	0	0
OTU433	d__Bacteria;p__Proteobacteria;c__Gammaproteobacteria;o__Burkholderiales;f__Comamonadaceae;g__uncultured;__	0	0	0	0	0	0	0	0	0	121	59	0	0	0	0	0	0	0	0	0	0	0	0	0	0	0	0	0	0	0	0	0	0	0	0	0	0	0	0	0	0	0	0	0	0	0	0	0
OTU434	d__Bacteria;p__Bacteroidota;c__Bacteroidia;o__Bacteroidales;f__Marinifilaceae;g__Odoribacter;s__Odoribacter_splanchnicus	0	0	0	0	0	0	0	0	8	0	0	0	0	0	19	0	18	0	0	74	0	0	0	0	0	0	0	0	33	0	0	0	0	0	0	0	0	0	0	0	0	0	0	0	0	73	0	0
OTU435	d__Bacteria;p__Firmicutes;c__Clostridia;o__Peptostreptococcales-Tissierellales;f__Peptostreptococcales-Tissierellales;g__Murdochiella;s__unidentified_marine	0	0	0	0	0	0	0	0	0	0	0	0	0	0	0	0	0	0	92	0	0	0	0	0	0	28	0	0	0	0	0	0	0	0	0	0	0	0	0	0	0	0	0	0	0	0	0	0
OTU436	d__Bacteria;p__Firmicutes;c__Clostridia;o__Oscillospirales;f__Ruminococcaceae;g__uncultured;__	0	0	0	0	0	0	0	0	0	0	0	0	0	0	0	0	0	0	0	9	0	0	0	0	0	0	0	0	0	0	0	0	0	0	0	0	0	0	0	0	0	0	0	0	0	2	0	0
OTU437	d__Bacteria;p__Firmicutes;c__Clostridia;o__Peptostreptococcales-Tissierellales;f__Peptostreptococcaceae;g__Terrisporobacter;s__uncultured_bacterium	0	0	0	0	0	0	0	0	0	0	0	0	0	0	0	0	0	0	0	0	0	0	0	0	0	0	0	0	0	0	0	0	0	0	0	0	0	0	0	0	0	0	0	0	0	0	0	0
OTU438	d__Bacteria;p__Proteobacteria;c__Alphaproteobacteria;o__Sphingomonadales;f__Sphingomonadaceae;__;__	0	0	0	0	0	0	0	0	0	0	0	0	0	0	0	0	0	0	0	0	0	0	0	0	0	0	0	0	0	0	0	0	0	0	0	0	0	0	0	0	0	0	0	0	0	0	0	0
OTU439	d__Bacteria;p__Actinobacteriota;c__Actinobacteria;o__Micrococcales;f__Microbacteriaceae;g__Clavibacter;__	0	0	0	0	0	0	0	0	0	0	0	0	0	0	0	0	0	0	0	0	0	0	0	0	0	0	0	0	0	0	0	0	0	0	0	0	0	0	0	0	0	0	0	0	0	0	0	0
OTU440	d__Bacteria;p__Proteobacteria;c__Gammaproteobacteria;o__Burkholderiales;f__Oxalobacteraceae;g__Noviherbaspirillum;s__uncultured_bacterium	0	0	0	0	0	0	0	0	0	0	0	0	0	0	0	0	0	0	0	0	0	0	0	0	0	0	0	0	0	0	0	0	0	0	0	0	0	0	0	0	0	0	0	0	0	0	0	0
OTU441	d__Bacteria;p__Actinobacteriota;c__Thermoleophilia;o__Gaiellales;f__Gaiellaceae;g__Gaiella;s__uncultured_bacterium	0	0	0	0	0	0	0	0	0	0	0	0	0	0	0	0	0	0	0	0	0	0	0	0	0	0	0	0	0	0	0	0	0	0	0	0	0	0	0	0	0	0	0	0	0	0	0	0
OTU442	d__Bacteria;p__Firmicutes;c__Bacilli;o__Erysipelotrichales;f__Erysipelotrichaceae;g__Holdemania;__	0	0	0	0	0	0	0	0	0	0	0	138	0	64	0	0	49	15	0	22	0	0	0	0	3	0	0	0	0	0	0	0	0	0	0	0	0	0	0	0	0	0	0	0	0	0	0	0
OTU443	d__Bacteria;p__Proteobacteria;c__Gammaproteobacteria;o__Burkholderiales;f__Rhodocyclaceae;g__Thauera;__	0	0	0	0	0	0	0	0	0	0	0	0	0	0	0	0	0	0	0	0	0	0	0	0	0	0	0	0	0	0	0	0	0	0	0	63	114	0	0	0	0	0	0	0	0	0	0	0
OTU444	d__Bacteria;p__Bacteroidota;c__Bacteroidia;o__Flavobacteriales;f__Weeksellaceae;g__Chryseobacterium;s__Chryseobacterium_taklimakanense	0	0	0	0	0	0	0	0	0	0	0	0	0	0	0	0	0	0	0	0	0	0	0	0	0	0	0	0	2	0	7	0	0	0	0	0	0	0	0	0	0	0	0	11	0	0	0	0
OTU445	d__Bacteria;p__Actinobacteriota;c__Coriobacteriia;o__Coriobacteriales;f__Eggerthellaceae;g__Gordonibacter;__	0	0	0	0	0	0	0	0	0	0	105	19	0	0	0	0	0	0	0	28	0	0	0	0	16	0	0	0	0	0	0	0	0	0	0	0	0	0	0	0	2	0	0	0	0	0	0	0
OTU446	d__Bacteria;p__Verrucomicrobiota;c__Lentisphaeria;o__Victivallales;f__vadinBE97;g__vadinBE97;s__uncultured_rumen	0	0	0	0	0	0	0	0	0	0	0	0	0	0	63	0	76	0	21	76	0	0	0	0	0	0	0	0	0	0	0	0	0	0	0	0	0	0	0	0	0	0	0	0	0	0	0	0
OTU447	d__Bacteria;p__Proteobacteria;c__Gammaproteobacteria;o__Enterobacterales;f__Enterobacteriaceae;g__Pseudocitrobacter;__	0	0	0	0	0	0	0	0	0	0	0	0	0	0	0	0	0	0	0	0	0	0	0	0	0	0	0	0	0	0	0	0	0	0	0	0	0	0	0	0	0	0	0	0	0	0	0	0
OTU448	d__Bacteria;p__Bacteroidota;c__Bacteroidia;o__Flavobacteriales;f__Weeksellaceae;g__Chryseobacterium;__	0	0	0	0	0	0	0	0	0	0	0	0	0	0	0	0	0	0	0	0	0	0	0	0	0	0	0	0	0	0	0	0	0	0	0	26	0	0	0	0	0	0	0	0	0	0	0	0
OTU449	d__Bacteria;p__Firmicutes;c__Clostridia;o__Lachnospirales;f__Lachnospiraceae;g__Lachnoclostridium;s__uncultured_bacterium	0	0	0	0	0	0	0	0	62	0	0	170	0	0	0	0	28	0	27	0	0	0	47	0	0	0	0	0	0	0	0	0	0	0	0	0	0	0	0	0	0	0	0	0	0	0	0	0
OTU450	d__Bacteria;p__Firmicutes;c__Clostridia;o__Peptostreptococcales-Tissierellales;f__Peptostreptococcaceae;g__Peptostreptococcus;__	0	4	0	0	0	0	0	0	0	0	0	0	0	0	0	0	0	0	0	0	0	0	0	0	0	0	0	0	0	0	99	35	0	0	0	0	0	0	0	0	0	0	0	0	0	0	0	0
OTU451	d__Bacteria;p__Firmicutes;c__Bacilli;o__Erysipelotrichales;f__Erysipelotrichaceae;g__Turicibacter;s__uncultured_bacterium	0	0	2	0	0	0	0	0	0	0	0	0	0	0	63	0	0	0	0	0	0	0	0	0	0	0	0	0	0	0	0	0	0	0	0	0	0	0	0	0	0	0	0	98	0	0	0	0
OTU452	d__Bacteria;p__Firmicutes;c__Clostridia;o__Lachnospirales;f__Lachnospiraceae;g__Agathobacter;__	0	0	77	0	0	0	0	0	0	0	0	0	0	0	0	0	0	0	0	0	0	0	0	0	0	0	0	0	0	0	0	0	0	0	0	0	0	0	0	0	0	0	0	0	0	0	0	0
OTU453	d__Bacteria;p__Firmicutes;c__Bacilli;o__Lactobacillales;f__Carnobacteriaceae;g__Granulicatella;s__uncultured_bacterium	0	0	0	0	0	46	0	0	0	0	0	0	0	0	0	0	0	0	0	0	0	0	0	0	0	0	0	0	0	0	53	6	0	0	0	0	0	0	0	0	0	0	0	0	0	0	0	0
OTU454	d__Bacteria;p__Actinobacteriota;c__Actinobacteria;o__Micrococcales;f__Microbacteriaceae;g__Microbacterium;s__Microbacterium_sp.	0	0	0	0	0	0	0	0	0	0	0	0	0	0	0	0	0	0	0	0	0	0	0	0	0	0	0	0	0	0	0	0	0	0	0	0	0	0	106	0	0	0	0	22	3	0	0	0
OTU455	d__Bacteria;p__Bacteroidota;c__Bacteroidia;o__Bacteroidales;f__Rikenellaceae;g__Alistipes;s__Alistipes_indistinctus	0	0	0	0	0	0	0	0	0	0	0	24	0	0	0	0	0	0	0	44	0	0	0	0	0	0	0	0	0	0	0	0	0	0	0	0	0	0	0	0	0	0	0	0	0	0	0	0
OTU456	d__Bacteria;p__Firmicutes;c__Bacilli;o__Lactobacillales;f__Enterococcaceae;g__Enterococcus;s__uncultured_bacterium	0	0	0	0	0	0	0	0	0	0	0	0	0	0	0	0	0	0	0	0	0	0	2	0	0	0	0	84	0	0	0	0	13	0	0	0	0	0	0	0	0	0	0	0	0	0	0	0
OTU457	d__Bacteria;p__Firmicutes;c__Clostridia;o__Oscillospirales;f__Oscillospirales;g__Hydrogenoanaerobacterium;s__Selenomonadales_bacterium	0	0	0	0	0	0	0	0	0	0	0	0	0	0	60	0	0	0	0	0	0	0	0	0	0	0	0	0	0	0	0	0	0	0	0	0	0	0	0	0	0	0	0	0	0	0	0	0
OTU458	d__Bacteria;p__Firmicutes;c__Clostridia;o__Lachnospirales;f__Lachnospiraceae;g__[Eubacterium]_xylanophilum_group;s__uncultured_bacterium	0	0	0	103	0	0	0	0	0	0	0	0	0	0	0	0	0	0	0	0	0	0	0	0	0	0	0	0	0	0	0	0	0	0	0	0	0	0	0	0	0	0	0	0	0	0	0	0
OTU459	d__Bacteria;p__Deinococcota;c__Deinococci;o__Deinococcales;f__Deinococcaceae;g__Deinococcus;s__uncultured_bacterium	0	0	0	0	0	0	0	0	0	0	0	0	0	0	0	0	0	0	0	0	0	0	0	0	0	0	0	0	0	0	0	0	0	0	0	0	60	0	0	0	0	0	0	0	0	0	0	0
OTU460	d__Bacteria;p__Desulfobacterota;c__Desulfovibrionia;o__Desulfovibrionales;f__Desulfovibrionaceae;g__Desulfovibrio;__	0	0	0	0	0	0	0	0	0	0	0	0	0	0	68	0	0	0	0	0	0	0	0	0	0	0	0	0	0	0	0	0	0	0	0	0	0	0	0	0	0	0	0	0	0	0	0	19
OTU461	d__Bacteria;p__Firmicutes;c__Clostridia;o__Oscillospirales;f__Ruminococcaceae;g__uncultured;s__uncultured_organism	0	0	0	0	0	0	0	0	0	0	0	0	0	0	0	0	0	0	0	0	0	0	0	0	0	0	0	0	0	0	0	0	0	0	0	0	0	0	0	0	0	0	0	0	0	0	0	0
OTU462	d__Bacteria;p__Firmicutes;c__Clostridia;o__Lachnospirales;f__Lachnospiraceae;g__Shuttleworthia;s__uncultured_bacterium	0	0	0	0	0	0	0	0	0	0	0	0	0	0	0	0	0	0	0	0	0	0	0	0	0	0	0	0	0	0	0	75	31	84	0	60	0	0	0	0	0	0	0	0	0	0	0	0
OTU463	d__Bacteria;p__Firmicutes;c__Clostridia;o__Peptococcales;f__Peptococcaceae;g__Peptococcus;s__uncultured_bacterium	0	13	0	0	0	0	0	0	0	0	0	0	0	0	13	0	7	0	45	15	0	0	0	0	21	0	0	0	0	0	0	0	0	0	0	0	0	0	0	0	0	0	0	0	0	32	0	0
OTU464	d__Bacteria;p__Proteobacteria;c__Gammaproteobacteria;o__Alteromonadales;f__Shewanellaceae;g__Shewanella;s__Shewanella_sp.	0	0	0	0	0	0	0	0	0	0	0	0	0	0	0	0	0	0	0	0	0	0	0	0	0	0	0	0	0	0	0	0	0	0	0	0	0	0	0	0	0	0	0	0	0	0	0	0
OTU465	d__Bacteria;p__Firmicutes;c__Negativicutes;o__Acidaminococcales;f__Acidaminococcaceae;g__Phascolarctobacterium;__	0	0	0	0	0	0	0	0	0	0	3	0	0	0	0	0	0	0	0	0	0	2	0	2	3	0	0	0	0	0	0	0	0	0	0	0	0	0	0	0	0	0	0	0	0	0	0	0
OTU466	d__Bacteria;p__Firmicutes;c__Clostridia;o__Lachnospirales;f__Lachnospiraceae;g__Catonella;s__uncultured_bacterium	0	0	0	0	0	0	0	0	0	0	0	0	0	0	0	0	0	0	0	0	0	0	0	0	0	0	0	0	0	0	0	0	0	0	0	0	0	0	0	0	0	0	0	0	0	0	0	0
OTU467	d__Bacteria;p__Fusobacteriota;c__Fusobacteriia;o__Fusobacteriales;f__Fusobacteriaceae;g__Fusobacterium;s__uncultured_bacterium	0	0	0	0	0	0	0	0	0	0	0	0	0	0	0	0	0	0	0	0	0	0	0	0	0	0	0	0	0	0	0	0	0	0	0	0	0	0	0	0	0	0	0	0	0	0	0	0
OTU468	d__Bacteria;p__Proteobacteria;c__Alphaproteobacteria;o__Rhodobacterales;f__Rhodobacteraceae;g__Rubellimicrobium;s__uncultured_bacterium	0	0	0	0	30	0	0	0	0	0	0	0	0	0	0	0	0	0	0	0	0	0	0	0	0	0	0	0	0	0	0	0	0	0	0	0	0	0	0	0	0	0	0	0	0	0	0	0
OTU469	d__Bacteria;p__Firmicutes;c__Clostridia;o__Oscillospirales;f__Oscillospiraceae;g__NK4A214_group;__	0	0	94	0	0	0	0	0	0	0	0	0	0	0	33	0	0	0	0	0	0	0	0	0	9	0	0	0	0	0	0	0	0	0	0	0	0	0	0	0	0	0	0	0	0	0	0	0
OTU470	d__Bacteria;p__Firmicutes;c__Bacilli;o__Staphylococcales;f__Gemellaceae;g__Gemella;s__uncultured_bacterium	0	0	0	0	0	0	0	0	0	0	0	0	0	0	0	0	0	0	17	0	0	0	0	0	0	0	0	0	0	0	0	0	0	0	0	0	0	7	107	0	0	0	0	0	0	0	0	0
OTU471	d__Bacteria;p__Proteobacteria;c__Alphaproteobacteria;o__Rhizobiales;f__Rhizobiaceae;g__Aureimonas;s__uncultured_bacterium	0	0	0	0	0	0	0	0	0	0	0	0	0	0	0	0	0	0	0	0	0	0	0	0	0	0	0	0	0	0	0	0	11	0	0	0	0	0	0	0	0	0	0	0	0	0	0	0
OTU472	d__Bacteria;p__Proteobacteria;c__Gammaproteobacteria;o__Burkholderiales;f__Comamonadaceae;g__Acidovorax;__	0	0	0	0	0	0	0	0	0	0	0	0	0	0	0	0	0	0	0	0	0	0	0	0	0	0	0	0	0	0	0	0	0	0	0	0	0	0	0	0	0	0	0	0	0	0	0	0
OTU473	d__Bacteria;p__Proteobacteria;c__Gammaproteobacteria;o__Burkholderiales;f__Rhodocyclaceae;g__Dechloromonas;__	0	0	0	0	0	0	0	0	0	0	0	0	0	0	0	0	0	0	0	0	0	0	0	0	0	0	0	0	0	0	0	0	0	0	0	0	0	0	0	0	0	0	0	0	0	0	0	0
OTU474	d__Bacteria;p__Actinobacteriota;c__Actinobacteria;o__Micrococcales;f__Sanguibacteraceae;g__Sanguibacter;s__Sanguibacter_sp.	0	0	0	0	0	0	0	0	0	0	0	0	0	0	0	0	0	0	0	0	0	0	0	0	0	0	0	0	0	0	0	0	0	0	0	0	0	0	0	0	0	0	0	0	0	0	0	0
OTU475	d__Bacteria;p__Campilobacterota;c__Campylobacteria;o__Campylobacterales;f__Campylobacteraceae;g__Campylobacter;s__Campylobacter_jejuni	0	0	0	0	0	0	0	0	0	0	0	0	0	0	0	0	0	0	0	0	0	0	0	0	0	0	0	0	0	0	0	0	0	0	0	0	0	0	0	0	0	0	0	0	0	0	0	0
OTU476	d__Bacteria;p__Firmicutes;c__Bacilli;o__Lactobacillales;f__Leuconostocaceae;g__Leuconostoc;s__Leuconostoc_lactis	0	0	0	0	0	0	0	0	0	0	0	94	0	15	0	0	0	0	0	0	0	0	0	0	0	0	0	0	0	0	0	0	0	0	0	0	0	0	0	0	0	0	0	0	0	0	0	0
OTU477	d__Bacteria;p__Firmicutes;c__Clostridia;o__Lachnospirales;f__Lachnospiraceae;g__Robinsoniella;s__Robinsoniella_peoriensis	0	0	0	0	0	0	0	0	0	0	0	0	0	0	0	0	0	0	0	0	0	0	0	0	0	0	0	0	0	0	0	0	0	0	0	0	0	0	0	0	0	0	0	0	0	0	0	0
OTU478	d__Bacteria;p__Actinobacteriota;c__Actinobacteria;o__Frankiales;f__Frankiaceae;g__Jatrophihabitans;__	0	0	0	0	0	0	0	0	0	0	0	0	0	0	0	0	0	0	0	0	0	0	0	0	0	0	0	0	0	0	0	0	0	0	0	0	0	0	0	0	0	0	0	0	0	0	0	0
OTU479	d__Bacteria;p__Actinobacteriota;c__Actinobacteria;o__Corynebacteriales;f__Corynebacteriaceae;g__Corynebacterium;s__Corynebacterium_frankenforstense	0	0	0	0	0	0	0	0	0	0	0	56	0	0	0	0	0	0	0	0	0	0	0	0	0	0	0	0	0	0	0	0	0	0	0	0	0	0	0	0	0	0	0	0	0	0	0	0
OTU480	d__Bacteria;p__Firmicutes;c__Clostridia;o__Clostridia_vadinBB60_group;f__Clostridia_vadinBB60_group;g__Clostridia_vadinBB60_group;s__uncultured_organism	0	0	0	0	0	0	0	0	0	0	0	0	0	0	0	0	106	0	93	8	0	0	0	0	0	0	0	0	0	0	0	0	0	0	0	0	0	0	0	0	0	0	0	0	0	0	0	0
OTU481	d__Bacteria;p__Actinobacteriota;c__Actinobacteria;o__Actinomycetales;f__Actinomycetaceae;g__Arcanobacterium;__	0	0	0	0	0	0	0	0	0	0	0	0	0	0	0	0	0	0	0	0	0	0	0	0	0	0	0	0	0	0	0	0	0	0	0	0	0	0	0	0	0	0	0	0	0	0	0	0
OTU482	d__Bacteria;p__Firmicutes;c__Bacilli;o__Erysipelotrichales;f__Erysipelotrichaceae;g__Faecalicoccus;s__Faecalicoccus_pleomorphus	0	0	0	0	0	0	0	0	0	0	0	7	0	0	0	0	0	0	0	0	0	0	0	0	0	0	0	0	0	0	0	0	0	0	0	0	0	0	0	0	0	0	0	0	0	0	0	0
OTU483	d__Bacteria;p__Firmicutes;c__Bacilli;o__Bacillales;f__Bacillaceae;g__Bacillus;s__Bacillus_megaterium	0	0	0	0	0	0	0	0	0	0	0	0	0	0	0	0	0	0	0	0	0	0	0	0	0	0	0	0	94	0	0	0	0	0	0	0	0	0	0	0	0	0	0	0	0	0	0	0
OTU484	d__Bacteria;p__Proteobacteria;c__Alphaproteobacteria;o__Sphingomonadales;f__Sphingomonadaceae;g__Sphingobium;s__Sphingomonas_sp.	0	0	0	0	0	0	0	0	0	0	0	0	0	0	0	0	0	0	0	0	0	0	0	0	0	0	0	0	0	0	0	0	0	0	0	0	0	0	0	0	0	0	0	0	0	0	0	0
OTU485	d__Bacteria;p__Firmicutes;c__Clostridia;o__Peptostreptococcales-Tissierellales;f__Anaerovoracaceae;g__[Eubacterium]_nodatum_group;__	0	0	0	0	0	0	0	0	0	0	0	0	0	0	0	0	0	0	0	0	0	0	0	0	0	0	0	0	0	0	0	0	0	0	0	0	0	0	0	0	0	0	0	0	0	0	0	0
OTU486	d__Bacteria;p__Firmicutes;c__Clostridia;o__Lachnospirales;f__Lachnospiraceae;g__Sellimonas;__	0	0	0	0	0	0	0	0	0	0	0	76	0	0	0	0	0	0	0	0	0	0	0	0	0	0	0	0	0	0	0	0	0	0	0	0	0	0	0	0	0	0	0	0	0	0	0	0
OTU487	d__Bacteria;p__Firmicutes;c__Bacilli;o__Bacillales;f__Bacillaceae;g__Pseudogracilibacillus;__	0	0	0	0	0	0	0	0	0	0	0	0	0	0	0	0	0	0	0	0	0	0	0	0	0	0	0	0	0	0	0	0	0	0	0	0	0	0	0	0	0	0	0	101	0	0	0	0
OTU488	d__Bacteria;p__Proteobacteria;c__Gammaproteobacteria;o__Xanthomonadales;f__Xanthomonadaceae;g__Lysobacter;__	0	0	0	0	0	0	0	0	0	0	0	0	0	0	0	0	0	0	0	0	0	0	0	0	0	0	0	0	0	0	0	0	0	0	0	0	0	0	0	0	0	0	0	49	0	0	0	0
OTU489	d__Bacteria;p__Proteobacteria;c__Alphaproteobacteria;o__Rhizobiales;f__Rhizobiaceae;g__Pseudochrobactrum;__	0	0	0	0	0	0	0	0	0	0	0	0	0	0	0	0	0	0	0	0	0	0	0	0	0	0	0	0	0	0	0	0	0	0	0	0	0	0	0	0	0	0	0	121	0	0	0	0
OTU490	d__Bacteria;p__Actinobacteriota;c__Acidimicrobiia;o__Microtrichales;f__Iamiaceae;g__Iamia;s__uncultured_bacterium	0	0	0	0	0	0	0	0	0	0	0	0	0	0	0	0	0	0	0	0	0	0	0	0	0	0	0	0	0	0	0	0	0	0	0	0	0	0	0	0	0	0	0	0	0	0	0	0
OTU491	d__Bacteria;p__Bacteroidota;c__Bacteroidia;o__Chitinophagales;f__Saprospiraceae;g__uncultured;__	0	0	0	0	0	0	0	0	0	0	0	0	0	0	0	0	0	0	0	0	0	0	0	0	0	0	0	0	0	0	0	0	0	0	0	0	0	0	0	0	0	0	0	0	0	0	0	0
OTU492	d__Bacteria;p__Actinobacteriota;c__Coriobacteriia;o__Coriobacteriales;f__Atopobiaceae;g__Olsenella;s__uncultured_bacterium	0	0	0	0	0	0	0	0	0	0	0	0	0	0	0	0	0	0	0	0	0	0	0	0	0	0	0	0	0	0	0	0	0	0	0	0	0	0	0	0	0	0	0	0	0	0	0	0
OTU493	d__Bacteria;p__Proteobacteria;c__Gammaproteobacteria;o__Burkholderiales;f__Neisseriaceae;g__Neisseria;__	0	0	0	0	0	0	0	0	0	0	0	0	0	0	0	0	0	0	0	0	0	0	0	0	0	0	0	0	0	0	0	0	0	0	0	0	0	0	0	0	0	0	0	0	0	0	0	0
OTU494	d__Bacteria;p__Actinobacteriota;c__Thermoleophilia;o__Solirubrobacterales;f__67-14;g__67-14;__	0	0	0	0	0	0	0	0	0	0	0	0	0	0	0	0	0	0	0	0	0	0	0	0	0	0	0	0	0	0	0	0	0	0	0	0	0	0	0	0	0	0	0	0	0	0	0	0
OTU495	d__Bacteria;p__Planctomycetota;c__Planctomycetes;o__Gemmatales;f__Gemmataceae;g__uncultured;s__uncultured_bacterium	0	0	0	0	0	0	0	0	0	0	0	0	0	0	0	0	0	0	0	0	0	0	0	70	0	0	0	0	0	0	0	0	0	0	0	0	0	0	0	0	0	0	0	0	0	0	0	0
OTU496	d__Bacteria;p__Elusimicrobiota;c__Elusimicrobia;o__Elusimicrobiales;f__Elusimicrobiaceae;g__Elusimicrobium;s__uncultured_bacterium	0	0	0	0	0	0	0	0	0	0	0	0	0	0	0	0	0	0	0	0	0	0	0	0	0	0	0	0	0	0	0	0	0	0	0	0	0	0	0	0	0	0	0	0	0	0	0	0
OTU497	d__Bacteria;p__Firmicutes;c__Clostridia;o__Oscillospirales;f__Ruminococcaceae;g__Ruminococcus;__	0	0	0	0	0	0	0	0	0	0	0	0	0	0	0	0	32	0	87	0	0	0	0	0	0	0	0	0	0	0	0	0	0	0	0	0	0	0	0	0	0	0	0	0	0	0	0	0
OTU498	d__Bacteria;p__Firmicutes;c__Bacilli;o__Bacillales;f__Bacillaceae;g__Pseudogracilibacillus;s__uncultured_bacterium	0	0	0	0	0	0	0	0	0	0	0	0	0	0	0	0	0	0	0	0	0	0	0	0	0	0	0	0	0	0	0	0	0	0	0	0	0	0	0	0	0	0	0	90	0	0	0	0
OTU499	d__Bacteria;p__Firmicutes;c__Clostridia;o__Peptostreptococcales-Tissierellales;f__Peptostreptococcales-Tissierellales;g__Murdochiella;s__Ndongobacter_massiliensis	0	0	0	0	0	0	0	0	0	0	0	0	0	0	0	0	0	0	0	0	0	0	0	0	25	0	0	0	0	0	0	0	0	0	0	0	0	0	0	0	0	0	0	0	0	0	0	0
OTU500	d__Bacteria;p__Proteobacteria;c__Gammaproteobacteria;o__Pasteurellales;f__Pasteurellaceae;g__Haemophilus;s__Haemophilus_pittmaniae	0	0	0	0	0	0	0	0	0	0	0	0	41	0	0	0	0	0	0	0	0	0	0	0	0	0	0	0	0	0	0	0	0	0	0	0	0	0	0	0	0	0	0	0	0	0	0	0
OTU501	d__Bacteria;p__Firmicutes;c__Bacilli;o__Bacillales;f__Planococcaceae;g__Sporosarcina;__	0	0	0	0	0	0	0	0	0	0	0	0	0	0	0	0	0	0	0	0	0	0	0	0	0	0	0	0	0	0	0	0	0	0	0	0	0	0	0	0	30	0	0	130	0	0	0	0
OTU502	d__Bacteria;p__Proteobacteria;c__Gammaproteobacteria;o__Vibrionales;f__Vibrionaceae;g__Salinivibrio;__	0	0	0	0	0	0	0	0	0	0	0	0	0	0	0	0	0	0	0	0	0	0	0	0	0	0	0	0	0	0	0	0	0	0	0	0	0	0	0	0	0	0	0	0	0	0	0	0
OTU503	d__Bacteria;p__Actinobacteriota;c__Coriobacteriia;o__Coriobacteriales;f__Coriobacteriales_Incertae_Sedis;g__uncultured;s__uncultured_bacterium	0	0	0	0	0	0	0	0	0	0	0	0	0	0	0	0	64	0	0	0	0	0	0	0	0	0	0	0	0	0	0	0	0	0	0	0	71	0	0	0	0	0	0	0	0	0	0	0
OTU504	d__Bacteria;p__Proteobacteria;c__Gammaproteobacteria;o__Enterobacterales;f__Enterobacteriaceae;g__Escherichia-Shigella;s__uncultured_Escherichia	0	0	0	0	0	0	0	0	0	0	0	0	0	0	0	0	0	0	0	0	0	0	0	0	0	0	0	0	0	0	0	0	0	0	50	0	0	0	0	0	0	0	0	0	0	0	0	0
OTU505	d__Bacteria;p__Firmicutes;c__Bacilli;o__Lactobacillales;f__Lactobacillaceae;g__Lactobacillus;s__Lactobacillus_fermentum	36	0	0	0	0	0	0	0	0	0	0	0	0	0	0	0	0	0	0	0	0	0	0	0	0	0	0	0	0	0	0	0	0	0	0	0	0	0	0	0	0	0	0	0	0	0	0	0
OTU506	d__Bacteria;p__Proteobacteria;c__Gammaproteobacteria;o__Burkholderiales;f__Oxalobacteraceae;g__Janthinobacterium;s__uncultured_bacterium	0	0	0	0	0	0	0	0	0	0	0	0	0	0	0	0	0	0	0	0	0	0	0	0	0	0	0	0	0	0	0	0	0	0	0	0	0	0	0	0	0	0	0	0	0	0	0	0
OTU507	d__Bacteria;p__Firmicutes;c__Bacilli;o__Bacillales;f__Marinococcaceae;g__Marinococcus;s__Marinococcus_sp.	0	0	0	0	0	0	0	0	0	0	0	0	0	0	0	0	0	0	0	0	0	0	0	84	0	0	0	0	0	0	0	0	0	0	0	0	0	0	0	0	0	0	0	0	0	0	0	0
OTU508	d__Bacteria;p__Firmicutes;c__Clostridia;o__Lachnospirales;f__Lachnospiraceae;g__Lachnospiraceae_NC2004_group;s__uncultured_bacterium	0	0	132	0	0	0	15	0	0	2	0	0	0	0	0	0	0	0	0	0	0	0	0	0	0	0	0	0	0	0	0	0	0	0	0	0	0	0	0	0	0	0	0	0	0	0	0	0
OTU509	d__Bacteria;p__Firmicutes;c__Clostridia;o__Peptococcales;f__Peptococcaceae;g__Peptococcus;__	0	0	0	0	0	0	0	0	0	0	0	0	0	0	0	0	0	0	0	0	0	0	0	0	0	0	0	0	0	0	0	0	49	0	0	0	0	0	0	0	0	5	0	0	0	0	0	0
OTU510	d__Bacteria;p__Actinobacteriota;c__Actinobacteria;o__Actinomycetales;f__Actinomycetaceae;g__Mobiluncus;s__Mobiluncus_mulieris	0	0	0	0	0	0	0	0	0	0	0	0	0	0	0	0	0	0	0	0	0	0	0	0	0	0	0	0	0	0	74	94	0	6	0	0	0	0	0	0	0	0	0	0	0	0	0	0
OTU511	d__Bacteria;p__Actinobacteriota;c__Actinobacteria;o__Micrococcales;f__Microbacteriaceae;g__Curtobacterium;__	0	0	0	0	0	0	0	0	0	0	0	0	0	0	0	0	0	0	0	0	0	0	0	0	0	0	0	0	0	0	0	0	0	0	0	0	0	0	0	0	0	0	0	0	0	0	0	0
OTU512	d__Bacteria;p__Bacteroidota;c__Bacteroidia;o__Flavobacteriales;f__Flavobacteriaceae;g__Flavobacterium;__	0	0	0	0	0	0	0	0	0	0	0	0	0	0	0	0	0	0	0	0	0	0	0	0	0	0	0	0	0	0	0	0	0	0	0	0	0	0	0	0	0	0	0	0	0	0	0	0
OTU513	d__Bacteria;p__Proteobacteria;c__Gammaproteobacteria;o__Pseudomonadales;f__Moraxellaceae;g__Psychrobacter;__	0	0	0	0	0	0	0	0	0	0	0	0	0	0	0	0	0	0	0	0	0	0	0	0	0	0	0	0	0	0	0	0	0	0	0	0	0	0	0	0	0	0	0	0	0	0	0	0
OTU514	d__Bacteria;p__Firmicutes;c__Clostridia;o__Oscillospirales;f__Ruminococcaceae;g__DTU089;__	0	0	0	0	0	0	0	0	0	0	0	0	0	0	0	0	0	0	0	0	0	0	0	0	0	0	0	0	0	0	0	0	0	0	0	0	0	0	0	0	0	0	0	0	0	0	0	0
OTU515	d__Bacteria;p__Proteobacteria;c__Alphaproteobacteria;o__Rhizobiales;f__Rhizobiales_Incertae_Sedis;g__Phreatobacter;__	0	0	0	0	0	0	0	0	0	0	0	0	0	0	0	0	0	0	0	0	0	0	0	0	0	0	0	0	0	0	0	0	0	0	0	0	0	0	0	0	0	0	0	0	0	0	0	0
OTU516	d__Bacteria;p__Actinobacteriota;c__Actinobacteria;o__Micrococcales;f__Dermatophilaceae;g__Kineosphaera;__	0	0	0	0	0	0	0	0	0	0	0	0	0	0	0	0	0	0	0	0	0	0	0	0	0	0	0	0	0	0	0	0	0	0	0	0	0	0	0	0	0	0	0	0	0	0	0	0
OTU517	d__Bacteria;p__Proteobacteria;c__Gammaproteobacteria;o__Enterobacterales;f__Enterobacteriaceae;g__Escherichia-Shigella;s__Streptomyces_sp.	0	0	0	0	0	0	0	0	0	0	0	0	0	0	0	0	0	0	0	0	0	0	0	0	0	0	48	0	0	0	6	0	0	0	0	0	0	0	0	0	0	0	0	0	0	0	0	0
OTU518	d__Bacteria;p__Actinobacteriota;c__Actinobacteria;o__Actinomycetales;f__Actinomycetaceae;g__Varibaculum;s__Varibaculum_cambriense	0	0	0	0	0	0	0	0	0	0	0	0	0	0	0	0	0	0	0	0	0	0	0	0	48	0	0	0	0	0	0	0	0	0	0	0	0	0	0	0	0	0	0	0	0	0	0	0
OTU519	d__Bacteria;p__Firmicutes;c__Bacilli;o__Staphylococcales;f__Staphylococcaceae;g__Staphylococcus;s__uncultured_bacterium	0	0	0	0	0	0	0	0	0	0	0	0	48	0	0	0	0	0	7	0	0	0	0	0	0	0	0	0	0	21	0	0	0	0	0	0	0	0	0	0	0	0	0	0	0	0	0	3
OTU520	d__Bacteria;p__Proteobacteria;c__Gammaproteobacteria;o__Enterobacterales;f__Morganellaceae;g__Proteus;s__Proteus_mirabilis	0	0	0	0	0	0	0	0	0	0	0	0	0	0	0	0	0	0	0	0	0	0	0	0	0	0	0	0	0	0	0	0	0	0	48	0	0	0	0	0	0	0	0	0	0	0	0	0
OTU521	d__Bacteria;p__Firmicutes;c__Clostridia;o__Oscillospirales;f__Oscillospiraceae;g__UCG-002;__	0	0	23	0	0	0	0	0	0	0	0	0	0	0	0	0	0	0	2	0	0	0	0	0	0	0	0	0	0	0	0	0	0	0	0	0	0	0	0	0	0	0	0	0	0	0	0	0
OTU522	d__Bacteria;p__Actinobacteriota;c__Coriobacteriia;o__Coriobacteriales;f__Atopobiaceae;g__Atopobium;s__uncultured_bacterium	0	0	0	0	0	0	0	0	0	0	0	0	0	0	0	0	0	0	0	0	0	0	0	0	0	0	0	0	0	0	0	0	0	0	0	0	0	0	0	0	0	0	0	0	0	0	0	0
OTU523	d__Bacteria;p__Actinobacteriota;c__Actinobacteria;o__Pseudonocardiales;f__Pseudonocardiaceae;g__Actinomycetospora;__	0	0	0	0	0	0	0	0	0	0	0	0	0	0	0	0	0	0	0	0	0	0	0	0	0	0	0	0	0	0	0	0	0	0	0	0	0	0	0	0	0	0	0	0	0	0	0	0
OTU524	d__Bacteria;p__Proteobacteria;c__Alphaproteobacteria;o__Caulobacterales;f__Caulobacteraceae;g__Phenylobacterium;__	0	0	0	0	0	0	0	0	0	0	0	0	0	0	0	0	0	0	0	0	0	0	0	0	0	0	0	0	0	0	0	0	0	0	0	11	47	0	0	0	0	0	0	0	0	0	0	0
OTU525	d__Bacteria;p__Firmicutes;c__Clostridia;o__Oscillospirales;f__Ruminococcaceae;g__Candidatus_Soleaferrea;s__Candidatus_Soleaferrea	0	0	0	0	0	0	0	0	0	0	0	0	0	0	0	0	0	0	0	0	0	0	0	0	0	0	0	0	0	0	0	0	0	0	0	0	0	0	0	0	0	0	0	0	0	0	0	0
OTU526	d__Bacteria;p__Proteobacteria;c__Gammaproteobacteria;o__Burkholderiales;f__Alcaligenaceae;g__Achromobacter;__	0	0	0	0	0	0	0	0	0	0	0	0	0	0	0	0	0	0	0	0	0	0	0	0	0	0	0	0	0	0	0	0	0	0	0	0	0	0	0	0	0	0	0	0	0	0	0	0
OTU527	d__Bacteria;p__Proteobacteria;c__Gammaproteobacteria;o__Enterobacterales;f__Enterobacteriaceae;g__Escherichia-Shigella;s__uncultured_bacterium	10	0	0	0	0	0	0	0	0	0	9	0	0	0	11	0	0	0	0	0	0	0	4	0	11	0	0	55	0	0	0	3	1	0	0	0	0	0	0	0	0	6	24	3	8	0	0	0
OTU528	d__Bacteria;p__Actinobacteriota;c__Coriobacteriia;o__Coriobacteriales;__;__;__	0	0	0	0	0	0	0	0	0	0	0	0	0	0	0	0	46	0	0	0	0	0	0	0	0	0	0	0	0	0	0	0	0	0	0	0	0	0	0	0	0	0	0	0	0	0	0	0
OTU529	d__Bacteria;p__Firmicutes;c__Bacilli;o__Lactobacillales;f__Leuconostocaceae;g__Leuconostoc;s__Leuconostoc_mesenteroides	0	0	0	0	0	0	0	0	0	0	0	0	0	0	0	0	0	0	0	0	0	0	0	0	0	0	0	0	0	0	0	0	0	0	0	0	0	0	0	0	0	0	0	0	0	0	0	0
OTU530	d__Bacteria;p__Firmicutes;c__Clostridia;o__Lachnospirales;f__Lachnospiraceae;g__Oribacterium;__	0	0	0	0	0	0	0	0	0	0	0	0	0	0	0	0	0	0	0	0	0	0	0	0	0	0	0	0	0	0	0	0	0	0	0	10	0	0	0	0	0	0	0	0	0	0	0	0
OTU531	d__Bacteria;p__Firmicutes;c__Clostridia;o__Oscillospirales;f__UCG-010;g__UCG-010;__	0	0	0	0	0	0	0	0	0	0	0	0	0	0	72	0	0	0	0	0	0	0	0	0	0	0	0	0	0	0	0	0	0	0	0	0	0	0	0	0	0	0	0	0	0	0	0	0
OTU532	d__Bacteria;p__Proteobacteria;c__Alphaproteobacteria;o__Rhodospirillales;f__Magnetospirillaceae;g__Magnetospirillum;s__uncultured_bacterium	0	0	0	0	0	0	0	0	0	0	0	0	0	0	0	0	0	0	0	0	0	0	0	0	0	0	0	0	0	0	0	0	0	0	0	0	0	62	0	0	0	0	0	0	0	0	0	0
OTU533	d__Bacteria;p__Firmicutes;c__Bacilli;o__Bacillales;f__Bacillaceae;__;__	0	0	0	0	0	0	0	0	0	0	0	0	0	0	0	0	0	0	0	0	0	0	0	0	0	0	0	0	0	0	0	0	0	0	0	0	0	0	0	0	0	0	0	75	0	0	0	0
OTU534	d__Bacteria;p__Proteobacteria;c__Gammaproteobacteria;o__Pseudomonadales;f__Moraxellaceae;g__Moraxella;s__uncultured_bacterium	0	0	0	0	0	0	0	0	0	0	0	0	0	0	0	0	0	0	0	0	0	0	0	5	0	0	0	0	0	0	0	0	0	0	0	0	0	0	0	0	0	0	0	0	0	0	0	0
OTU535	d__Bacteria;p__Proteobacteria;c__Gammaproteobacteria;o__Burkholderiales;f__Comamonadaceae;g__Brachymonas;s__uncultured_bacterium	0	0	0	0	0	0	0	0	0	0	0	0	0	0	0	0	0	0	0	0	0	0	0	0	0	0	0	0	0	0	0	0	0	0	0	0	0	0	0	0	0	0	0	0	0	0	0	0
OTU536	d__Bacteria;p__Firmicutes;c__Clostridia;o__Peptostreptococcales-Tissierellales;f__Peptostreptococcales-Tissierellales;g__Murdochiella;__	0	0	0	0	0	0	0	0	0	0	0	0	0	0	0	0	0	0	0	0	0	0	0	0	0	0	0	0	0	0	0	0	0	0	0	0	0	0	0	0	0	0	0	0	0	0	0	0
OTU537	d__Bacteria;p__Actinobacteriota;c__Coriobacteriia;o__Coriobacteriales;f__Eggerthellaceae;g__DNF00809;s__Coriobacteriales_bacterium	0	0	0	0	0	0	0	0	0	0	0	0	0	0	0	0	0	0	0	0	0	0	0	0	0	0	0	0	0	0	0	16	0	0	0	44	0	0	0	0	0	0	0	0	0	0	0	0
OTU538	d__Bacteria;p__Firmicutes;c__Clostridia;o__Lachnospirales;f__Lachnospiraceae;g__Lachnospiraceae_FCS020_group;s__uncultured_bacterium	0	37	0	0	0	0	0	0	0	0	0	0	0	0	0	0	0	0	25	82	0	0	0	0	0	0	0	0	0	0	0	0	0	0	0	44	0	0	0	0	0	0	0	0	0	0	0	0
OTU539	d__Bacteria;p__Actinobacteriota;c__Actinobacteria;o__Corynebacteriales;f__Corynebacteriaceae;g__Corynebacterium;s__Corynebacterium_stationis	0	0	0	0	0	0	0	0	0	0	0	0	0	0	0	0	0	0	0	0	0	0	0	0	0	0	0	0	0	0	0	0	0	0	0	0	0	0	0	0	0	0	0	81	0	0	0	0
OTU540	d__Bacteria;p__Actinobacteriota;c__Actinobacteria;__;__;__;__	0	0	0	0	0	0	0	0	0	0	0	0	0	0	0	0	0	0	0	0	0	0	0	0	0	0	0	0	0	0	0	0	0	0	0	0	0	0	0	0	0	0	0	0	73	0	0	0
OTU541	d__Bacteria;p__Actinobacteriota;c__Actinobacteria;o__Propionibacteriales;f__Propionibacteriaceae;g__Propionibacterium;s__Propionimicrobium_sp.	0	0	0	0	0	0	0	0	0	0	0	0	0	0	0	0	0	0	0	0	0	0	0	0	0	0	0	0	0	0	0	0	0	0	0	0	0	0	0	0	0	0	0	0	0	0	0	0
OTU542	d__Bacteria;p__Firmicutes;c__Clostridia;o__Lachnospirales;f__Lachnospiraceae;g__Eisenbergiella;s__uncultured_organism	0	0	0	0	0	0	0	0	0	0	0	0	0	0	0	0	0	0	0	80	0	0	0	0	0	0	0	0	0	0	0	0	0	0	0	0	0	0	0	0	0	0	0	0	0	0	0	0
OTU543	d__Bacteria;p__Proteobacteria;c__Gammaproteobacteria;o__Enterobacterales;f__Enterobacteriaceae;g__Cronobacter;s__Cronobacter_sakazakii	0	0	0	0	0	0	0	0	0	0	0	0	0	0	0	0	0	0	0	0	0	0	0	0	0	0	0	0	0	0	0	0	0	0	0	0	0	0	0	0	0	0	0	0	0	0	0	0
OTU544	d__Bacteria;p__Firmicutes;c__Clostridia;o__Peptococcales;f__Peptococcaceae;g__Peptococcus;s__Peptococcus_simiae	0	0	0	0	0	0	0	0	0	0	0	0	0	0	0	0	0	0	0	0	0	0	0	0	0	0	0	0	0	0	0	0	42	0	0	0	0	0	0	0	0	15	0	0	0	9	0	0
OTU545	d__Bacteria;p__Firmicutes;c__Bacilli;o__Bacillales;f__Bacillaceae;g__Bacillus;s__uncultured_compost	0	0	0	0	0	0	0	0	0	0	0	0	0	0	0	0	0	0	0	0	0	0	0	0	0	0	0	0	0	0	0	0	0	0	0	0	0	0	0	0	0	0	0	69	0	0	0	0
OTU546	d__Bacteria;p__Firmicutes;c__Bacilli;o__Staphylococcales;f__Staphylococcaceae;g__Auricoccus-Abyssicoccus;__	0	0	0	0	0	0	0	0	0	0	0	0	0	0	0	0	0	0	0	0	0	0	0	0	0	0	0	0	0	0	0	0	0	0	0	0	0	0	0	0	0	0	0	0	0	0	0	0
OTU547	d__Bacteria;p__Proteobacteria;c__Gammaproteobacteria;o__Burkholderiales;f__Chromobacteriaceae;g__Vogesella;s__uncultured_bacterium	0	0	0	0	0	0	0	0	0	0	0	0	0	0	0	0	0	0	0	0	0	0	0	0	0	0	0	0	0	0	0	0	0	0	0	0	0	0	0	0	0	0	0	0	0	0	0	0
OTU548	d__Bacteria;p__Actinobacteriota;c__Actinobacteria;o__Micrococcales;f__Micrococcaceae;g__Nesterenkonia;s__Nesterenkonia_sp.	0	0	0	0	0	0	0	0	0	0	0	0	0	0	0	0	0	0	0	0	0	0	0	0	0	0	0	0	0	0	0	0	0	0	0	0	0	0	0	0	0	0	0	0	0	0	0	0
OTU549	d__Bacteria;p__Proteobacteria;c__Alphaproteobacteria;o__Rhodobacterales;f__Rhodobacteraceae;g__Rhodobacter;__	0	0	0	0	0	0	0	0	0	0	0	0	0	0	0	0	0	0	0	0	0	0	0	0	0	0	0	0	0	0	0	0	0	0	0	0	0	0	0	0	0	0	0	0	0	0	0	0
OTU550	d__Bacteria;p__Firmicutes;c__Clostridia;o__Peptostreptococcales-Tissierellales;f__Peptostreptococcales-Tissierellales;g__Murdochiella;s__Murdochiella_vaginalis	0	0	0	0	0	0	0	0	0	0	0	0	0	0	0	0	0	0	0	0	0	0	0	0	0	0	0	0	0	0	0	0	133	0	0	0	0	0	0	0	0	0	0	0	0	0	0	0
OTU551	d__Bacteria;p__Proteobacteria;c__Alphaproteobacteria;o__Rhizobiales;f__Rhizobiaceae;g__uncultured;s__uncultured_bacterium	0	0	0	0	0	0	0	0	0	0	0	0	0	0	0	0	0	0	0	0	0	0	0	0	0	0	0	0	0	0	0	0	0	71	0	0	0	0	0	0	0	0	0	0	0	0	0	0
OTU552	d__Bacteria;p__Bacteroidota;c__Bacteroidia;o__Chitinophagales;f__Chitinophagaceae;g__Aurantisolimonas;__	0	0	0	0	0	0	0	0	0	0	0	0	0	0	0	0	0	0	0	0	0	0	0	0	0	0	0	0	0	0	0	0	0	0	0	0	0	0	0	0	0	0	0	0	0	0	0	0
OTU553	d__Bacteria;p__Proteobacteria;c__Gammaproteobacteria;o__Burkholderiales;f__Comamonadaceae;g__Roseateles;s__Roseateles_depolymerans	0	0	0	0	0	0	0	0	0	0	0	0	0	0	0	0	0	0	0	0	0	0	0	0	0	0	0	0	0	0	0	0	0	0	0	0	0	0	0	0	0	0	0	0	0	0	0	0
OTU554	d__Bacteria;p__Proteobacteria;c__Alphaproteobacteria;o__Sphingomonadales;f__Sphingomonadaceae;g__Novosphingobium;s__Novosphingobium_sp.	0	0	0	0	0	0	0	0	78	0	0	0	0	0	0	0	0	0	0	0	0	0	0	0	0	0	0	0	0	0	0	0	0	0	0	0	0	0	0	0	0	0	0	0	0	0	0	0
OTU555	d__Bacteria;p__Firmicutes;c__Clostridia;o__Lachnospirales;f__Lachnospiraceae;g__[Eubacterium]_hallii_group;__	0	0	0	0	0	0	0	0	0	2	0	0	0	0	0	0	34	0	0	0	0	0	0	0	0	0	0	0	0	0	0	0	0	0	0	0	0	0	0	0	0	0	0	0	0	0	0	0
OTU556	d__Bacteria;p__Actinobacteriota;c__Actinobacteria;o__Micrococcales;f__Microbacteriaceae;g__Agrococcus;s__Agrococcus_sp.	0	0	0	0	0	0	0	0	0	0	0	0	0	0	0	0	0	0	0	0	0	0	0	0	0	0	0	0	0	0	0	0	0	0	0	0	0	0	0	0	0	0	0	61	0	0	0	0
OTU557	d__Bacteria;p__Proteobacteria;c__Gammaproteobacteria;o__Burkholderiales;f__Oxalobacteraceae;g__Janthinobacterium;s__Janthinobacterium_sp.	0	0	0	0	0	0	0	0	0	0	0	0	0	0	0	0	0	0	0	0	0	0	0	0	0	0	0	0	0	0	0	0	0	0	0	0	0	0	0	0	0	0	0	0	0	0	0	0
OTU558	d__Bacteria;p__Proteobacteria;c__Gammaproteobacteria;o__Burkholderiales;f__Oxalobacteraceae;g__Janthinobacterium;__	0	0	0	0	0	0	0	0	0	0	0	0	0	0	0	0	0	0	0	0	0	0	0	0	0	0	0	0	0	0	0	0	0	0	0	0	0	0	0	0	0	0	0	0	0	0	0	0
OTU559	d__Bacteria;p__Firmicutes;c__Bacilli;o__Bacillales;f__Bacillaceae;g__Bacillus;s__Bacillus_subtilis	0	0	0	0	0	0	0	0	0	0	0	0	0	0	0	0	0	0	0	0	0	0	0	0	0	0	0	0	0	0	0	0	0	0	0	0	0	0	0	0	0	0	0	0	0	0	0	0
OTU560	d__Bacteria;p__Bacteroidota;c__Bacteroidia;o__Bacteroidales;f__Barnesiellaceae;g__Barnesiella;s__uncultured_organism	0	0	0	0	0	0	0	0	0	0	0	0	0	0	0	0	0	0	0	38	0	0	0	0	0	0	0	0	0	0	0	0	0	0	0	0	0	0	0	0	0	0	0	0	0	0	0	0
OTU561	d__Bacteria;p__Firmicutes;c__Bacilli;o__Paenibacillales;f__Paenibacillaceae;g__Paenibacillus;s__uncultured_bacterium	0	0	0	0	0	0	0	0	0	0	0	0	0	0	0	0	0	0	0	0	0	0	0	0	0	0	0	0	0	0	0	0	0	0	0	0	0	0	0	0	0	0	0	72	0	0	0	0
OTU562	d__Bacteria;p__Proteobacteria;c__Gammaproteobacteria;o__Enterobacterales;f__Yersiniaceae;g__Serratia;__	0	0	0	0	0	0	0	0	37	0	0	0	0	0	0	0	0	0	16	0	0	0	0	0	0	0	0	0	0	0	0	0	10	0	0	0	0	0	0	0	0	0	0	0	0	0	0	0
OTU563	d__Bacteria;p__Bacteroidota;c__Bacteroidia;o__Bacteroidales;f__uncultured;g__uncultured;s__uncultured_bacterium	0	25	0	0	0	0	0	0	0	0	0	0	0	0	0	0	0	0	0	0	0	0	0	0	18	0	0	0	0	0	0	0	0	0	0	0	0	0	0	0	0	0	0	0	0	0	0	0
OTU564	d__Bacteria;p__Proteobacteria;c__Gammaproteobacteria;o__Enterobacterales;__;__;__	0	0	0	0	0	0	0	0	0	0	3	0	0	0	0	0	0	0	0	0	0	0	0	0	0	0	0	0	0	0	0	0	0	0	0	0	0	0	0	0	0	0	0	0	0	0	0	0
OTU565	d__Bacteria;p__Actinobacteriota;c__Coriobacteriia;o__Coriobacteriales;f__Eggerthellaceae;g__CHKCI002;s__Coriobacteriaceae_bacterium	0	0	0	0	0	0	0	69	0	0	0	0	0	0	0	0	0	0	0	0	0	0	0	0	0	0	0	0	0	0	0	0	0	0	0	0	0	0	0	0	0	0	0	0	0	0	0	0
OTU566	d__Bacteria;p__Firmicutes;c__Clostridia;o__Peptostreptococcales-Tissierellales;f__Anaerovoracaceae;g__[Eubacterium]_brachy_group;s__uncultured_bacterium	0	0	0	0	0	0	0	71	0	0	0	0	0	0	9	0	0	0	0	26	0	0	0	0	0	13	0	0	0	0	0	0	0	0	0	0	0	0	0	0	0	0	0	0	0	0	0	0
OTU567	d__Bacteria;p__Firmicutes;c__Bacilli;o__Staphylococcales;f__Staphylococcaceae;g__Staphylococcus;s__uncultured_Staphylococcus	0	0	0	0	0	0	0	0	0	0	0	0	0	0	0	0	0	36	0	0	0	0	0	0	0	0	0	0	0	0	0	0	0	0	0	0	0	0	0	0	0	0	0	0	0	0	0	0
OTU568	d__Bacteria;p__Proteobacteria;c__Alphaproteobacteria;o__Rhizobiales;f__Rhizobiaceae;g__Phyllobacterium;__	0	0	0	0	0	0	0	0	0	0	0	0	0	0	0	0	0	0	0	0	54	0	0	0	0	0	0	0	0	0	0	0	0	0	0	0	0	0	0	0	0	0	0	0	0	0	0	0
OTU569	d__Bacteria;p__Firmicutes;c__Negativicutes;o__Veillonellales-Selenomonadales;f__Selenomonadaceae;g__Mitsuokella;s__Mitsuokella_multacida	0	0	0	0	0	0	0	0	0	0	0	0	0	0	0	0	0	0	0	0	0	0	0	0	0	0	0	0	0	0	0	0	0	0	0	0	0	0	0	0	0	0	0	0	0	0	0	0
OTU570	d__Bacteria;p__Firmicutes;c__Clostridia;o__Peptostreptococcales-Tissierellales;f__Peptostreptococcaceae;g__Romboutsia;s__uncultured_bacterium	0	0	0	0	0	0	0	0	0	0	0	0	0	0	4	0	0	0	0	0	0	0	0	0	0	0	0	0	0	0	0	0	0	0	0	0	0	0	0	0	0	0	0	0	0	0	0	0
OTU571	d__Bacteria;p__Firmicutes;c__Bacilli;o__Lactobacillales;f__Aerococcaceae;g__Abiotrophia;s__uncultured_bacterium	0	0	0	0	0	0	0	0	0	0	0	0	0	0	0	0	0	0	0	0	0	0	0	0	0	0	0	0	0	0	0	0	0	0	0	0	0	0	0	0	0	0	0	0	0	0	0	0
OTU572	d__Bacteria;p__Firmicutes;c__Bacilli;o__Paenibacillales;f__Paenibacillaceae;g__Paenibacillus;__	0	0	0	0	0	0	0	0	0	0	0	0	0	0	0	0	0	0	0	0	0	0	0	0	0	0	0	0	0	0	0	0	0	0	0	0	0	0	0	0	0	0	0	0	0	0	0	0
OTU573	d__Bacteria;p__Proteobacteria;c__Gammaproteobacteria;o__Burkholderiales;f__Comamonadaceae;g__Comamonas;__	0	0	0	0	0	0	0	0	0	0	0	0	0	0	2	0	0	0	0	0	0	0	0	0	0	0	0	0	0	0	0	0	0	0	0	0	0	0	0	0	0	0	0	0	0	0	0	0
OTU574	d__Bacteria;p__Bacteroidota;c__Bacteroidia;o__Cytophagales;f__Hymenobacteraceae;g__Hymenobacter;s__uncultured_bacterium	0	0	0	0	0	0	0	0	0	0	0	0	0	0	0	0	0	0	0	0	0	0	0	0	0	0	0	0	0	0	0	0	0	0	0	0	0	0	0	0	0	0	0	59	0	0	0	0
OTU575	d__Bacteria;p__Proteobacteria;c__Gammaproteobacteria;o__Xanthomonadales;f__Xanthomonadaceae;g__Thermomonas;s__uncultured_bacterium	0	0	0	0	0	0	0	0	0	0	0	0	0	0	0	0	0	0	0	0	0	0	0	0	0	0	0	0	0	0	0	0	0	0	0	0	0	0	0	0	0	0	0	0	0	0	0	0
OTU576	d__Bacteria;p__Proteobacteria;c__Gammaproteobacteria;o__Alteromonadales;f__Idiomarinaceae;g__Idiomarina;__	0	0	0	0	0	0	0	0	0	0	0	0	0	0	0	0	0	0	0	0	0	0	0	0	0	0	0	0	0	0	0	0	0	0	0	0	0	0	0	0	0	0	0	0	0	0	0	0
OTU577	d__Bacteria;p__Bacteroidota;c__Bacteroidia;o__Bacteroidales;f__Prevotellaceae;g__Prevotella;s__Prevotella_corporis	0	0	0	0	0	0	0	0	0	0	0	0	0	0	0	0	0	0	0	0	0	0	0	0	16	0	0	0	0	0	0	0	0	0	0	0	0	0	0	0	0	0	0	0	0	0	0	0
OTU578	d__Bacteria;p__Proteobacteria;c__Gammaproteobacteria;o__Pseudomonadales;f__Pseudomonadaceae;g__Pseudomonas;s__uncultured_bacterium	0	0	0	0	0	0	0	0	0	0	0	0	0	0	0	0	0	0	0	0	0	0	0	0	0	0	0	0	0	0	0	0	0	8	0	0	0	0	0	0	0	0	0	0	0	0	0	0
OTU579	d__Bacteria;p__Actinobacteriota;c__Actinobacteria;o__Micrococcales;f__Microbacteriaceae;g__Leucobacter;__	0	0	0	0	0	0	0	0	0	0	0	0	0	0	0	0	0	0	0	0	0	0	0	0	0	0	0	0	0	0	0	0	0	0	0	0	0	0	0	0	0	0	0	0	0	0	0	0
OTU580	d__Bacteria;p__Firmicutes;c__Clostridia;o__Lachnospirales;f__Lachnospiraceae;g__Hungatella;s__uncultured_organism	0	0	0	0	0	0	0	0	0	0	0	0	0	0	0	0	0	34	0	0	0	0	0	0	0	0	0	0	0	0	0	0	0	0	0	0	0	0	0	0	0	0	0	0	0	0	0	0
OTU581	d__Bacteria;p__Proteobacteria;c__Gammaproteobacteria;o__Burkholderiales;f__Oxalobacteraceae;g__Oxalobacter;s__Oxalobacter_formigenes	0	0	0	0	0	0	0	0	0	0	0	0	0	0	0	0	0	0	34	0	0	0	0	0	0	0	0	0	0	0	0	0	0	0	0	0	0	0	0	0	0	0	0	0	0	0	0	0
OTU582	d__Bacteria;p__Firmicutes;c__Clostridia;o__Peptostreptococcales-Tissierellales;f__Peptostreptococcaceae;g__Paraclostridium;__	0	0	0	0	0	0	0	0	0	0	0	0	0	0	0	0	0	0	0	0	0	0	0	0	0	0	0	0	0	0	0	0	0	0	0	0	0	0	0	0	0	0	0	0	0	0	0	0
OTU583	d__Bacteria;p__Proteobacteria;c__Alphaproteobacteria;o__Sphingomonadales;f__Sphingomonadaceae;g__Sphingomonas;s__Sphingomonas_sp.	0	0	0	0	0	0	0	0	0	0	0	0	0	0	0	0	0	0	0	0	0	0	0	0	0	0	0	0	0	0	0	0	0	0	0	0	34	16	0	0	0	0	0	0	0	0	0	0
OTU584	d__Bacteria;p__Actinobacteriota;c__Actinobacteria;o__Corynebacteriales;f__Corynebacteriaceae;g__Corynebacterium;s__Corynebacterium_glucuronolyticum	0	0	0	0	0	0	0	0	0	0	0	0	0	0	0	0	0	0	0	0	0	0	0	0	0	0	0	0	0	0	0	0	11	0	0	0	0	0	0	0	0	0	0	0	0	0	0	0
OTU585	d__Bacteria;p__Proteobacteria;c__Alphaproteobacteria;o__Sphingomonadales;f__Sphingomonadaceae;g__uncultured;s__uncultured_bacterium	0	0	0	0	0	0	0	0	0	0	0	0	0	0	0	0	0	0	0	0	0	0	0	0	0	0	0	0	0	0	0	0	0	0	0	0	0	0	0	0	0	0	0	0	0	0	0	0
OTU586	d__Bacteria;p__Proteobacteria;c__Alphaproteobacteria;o__Rickettsiales;f__SM2D12;g__SM2D12;s__uncultured_bacterium	0	0	0	0	0	0	0	0	0	0	0	0	0	0	0	0	0	0	0	0	0	0	0	0	0	0	0	0	0	0	0	0	0	0	0	0	0	0	0	0	0	0	0	0	0	0	0	0
OTU587	d__Bacteria;p__Actinobacteriota;c__Actinobacteria;o__Micrococcales;f__Intrasporangiaceae;g__Ornithinimicrobium;s__Ornithinimicrobium_flavum	0	0	0	0	0	0	0	0	0	0	0	0	0	0	0	0	0	0	0	0	0	0	0	0	0	0	0	0	0	0	0	0	0	0	0	0	0	0	0	0	0	0	0	0	0	0	0	0
OTU588	d__Bacteria;p__Proteobacteria;c__Gammaproteobacteria;o__Enterobacterales;f__Morganellaceae;g__Morganella;s__Morganella_morganii	0	0	0	0	0	0	0	0	0	0	0	0	0	0	0	0	0	0	0	0	0	0	0	0	0	0	0	0	0	0	0	0	0	0	0	0	0	0	0	0	0	0	0	0	18	0	0	0
OTU589	d__Bacteria;p__Actinobacteriota;c__Coriobacteriia;o__Coriobacteriales;f__Coriobacteriales_Incertae_Sedis;g__Raoultibacter;__	0	0	0	0	0	0	0	0	0	0	0	0	0	0	0	0	0	0	53	14	0	0	0	0	53	0	0	0	0	0	0	0	0	0	0	0	0	0	0	0	0	0	0	0	0	0	0	0
OTU590	d__Bacteria;p__Firmicutes;c__Negativicutes;o__Veillonellales-Selenomonadales;f__Selenomonadaceae;g__Megamonas;__	0	0	0	0	0	37	0	0	0	0	0	0	0	0	0	0	0	29	0	0	0	0	0	0	0	0	0	0	0	0	0	0	0	0	0	0	0	0	0	0	0	0	0	0	0	0	0	0
OTU591	d__Bacteria;p__Proteobacteria;c__Alphaproteobacteria;o__Rickettsiales;f__Rickettsiaceae;g__uncultured;s__uncultured_bacterium	0	0	0	0	0	0	0	0	0	0	0	0	0	0	0	0	0	0	0	0	0	0	0	0	0	0	0	0	0	0	0	0	0	0	0	0	0	0	0	0	0	0	0	0	0	0	0	0
OTU592	d__Bacteria;p__Bacteroidota;c__Bacteroidia;o__Flavobacteriales;f__Weeksellaceae;g__Bergeyella;s__uncultured_bacterium	0	0	0	0	0	0	0	0	0	0	0	0	0	0	0	0	0	0	0	0	0	0	0	0	0	0	0	0	0	0	0	0	0	0	0	0	0	0	0	0	0	0	0	0	0	0	0	0
OTU593	d__Bacteria;p__Firmicutes;c__Clostridia;o__Oscillospirales;f__Ruminococcaceae;g__Paludicola;__	0	0	0	0	0	0	0	0	0	0	0	59	0	10	0	0	0	0	0	0	0	0	0	0	2	0	0	0	0	0	0	0	0	0	0	0	0	0	0	0	0	0	0	0	0	0	0	0
OTU594	d__Bacteria;p__Verrucomicrobiota;c__Lentisphaeria;o__Victivallales;f__Victivallaceae;g__Victivallis;s__Victivallis_vadensis	0	0	0	0	0	0	0	0	0	0	0	0	0	0	0	0	45	0	0	0	0	0	0	0	0	0	0	0	0	0	0	0	0	0	0	0	0	0	0	0	0	0	0	0	0	0	0	0
OTU595	d__Bacteria;p__Firmicutes;c__Clostridia;o__Lachnospirales;f__Lachnospiraceae;g__Dorea;s__uncultured_bacterium	0	0	26	0	0	0	0	5	0	0	0	0	0	0	0	0	0	0	0	0	0	0	0	0	0	0	0	0	0	0	0	0	0	0	0	0	0	0	0	0	0	0	0	0	0	0	0	0
OTU596	d__Bacteria;p__Proteobacteria;c__Gammaproteobacteria;o__Burkholderiales;f__Methylophilaceae;__;__	0	0	0	0	0	0	0	0	0	0	0	0	0	0	0	0	0	0	0	0	0	0	0	0	0	0	0	0	0	0	0	0	0	0	0	0	0	0	0	0	0	0	0	0	0	0	0	0
OTU597	d__Bacteria;p__Bacteroidota;c__Bacteroidia;o__Flavobacteriales;f__Weeksellaceae;g__Cruoricaptor;__	0	0	0	0	0	0	0	0	0	0	0	0	0	0	0	0	0	0	0	0	0	0	0	0	0	0	0	0	0	0	0	0	42	0	0	0	0	0	0	0	0	0	0	0	0	0	0	0
OTU598	d__Bacteria;p__Firmicutes;c__Clostridia;o__Christensenellales;f__Christensenellaceae;g__Christensenellaceae_R-7_group;__	0	0	26	0	0	0	0	0	0	0	0	0	0	0	11	0	16	0	0	0	0	0	0	0	0	0	0	0	0	0	0	0	0	0	0	0	0	0	0	0	0	0	0	31	0	0	0	0
OTU599	d__Bacteria;p__Actinobacteriota;c__Actinobacteria;o__Corynebacteriales;f__Corynebacteriaceae;g__Corynebacterium;s__Corynebacterium_glutamicum	0	0	0	0	0	0	0	0	0	0	0	0	0	0	0	0	0	0	0	0	0	0	0	0	0	0	0	0	0	0	0	0	0	0	0	0	0	0	0	0	0	0	0	31	0	0	0	0
OTU600	d__Bacteria;p__Proteobacteria;c__Gammaproteobacteria;o__Alteromonadales;f__Alteromonadaceae;g__Rheinheimera;__	0	0	0	0	0	0	0	0	0	0	0	0	0	0	0	0	0	0	0	0	0	0	0	0	0	0	0	0	0	0	0	0	0	0	0	0	0	0	0	0	0	0	0	0	0	0	0	0
OTU601	d__Bacteria;p__Proteobacteria;c__Gammaproteobacteria;o__Burkholderiales;f__Comamonadaceae;g__Aquabacterium;s__uncultured_bacterium	0	0	0	0	0	0	0	0	0	0	0	0	0	0	0	0	0	0	0	0	0	0	0	0	0	0	0	0	0	0	0	0	0	0	0	0	0	0	0	0	0	0	0	0	0	0	0	4
OTU602	d__Bacteria;p__Firmicutes;c__Bacilli;o__Erysipelotrichales;f__Erysipelotrichaceae;g__Faecalitalea;s__Absiella_dolichum	0	0	0	0	0	0	0	0	26	0	0	0	0	0	0	0	0	0	0	0	0	0	0	0	0	0	0	0	0	0	0	0	0	0	0	0	0	0	0	0	0	0	0	0	0	0	0	0
OTU603	d__Bacteria;p__Firmicutes;c__Clostridia;o__Oscillospirales;f__Ruminococcaceae;__;__	0	0	0	0	0	0	0	0	0	0	0	0	0	0	0	0	0	0	0	0	0	0	0	0	0	0	0	0	0	0	0	0	0	18	0	0	0	0	0	0	0	0	0	0	0	0	0	0
OTU604	d__Bacteria;p__Actinobacteriota;c__Actinobacteria;o__Propionibacteriales;f__Propionibacteriaceae;g__Brooklawnia;s__uncultured_bacterium	0	0	0	0	0	0	0	0	0	0	0	0	0	0	0	0	0	0	0	0	0	0	0	0	0	0	47	0	0	0	0	0	0	0	0	0	0	0	0	0	0	0	0	0	0	0	0	0
OTU605	d__Bacteria;p__Firmicutes;c__Bacilli;o__Lactobacillales;f__Aerococcaceae;__;__	0	0	0	0	0	0	0	0	0	0	0	0	0	0	0	0	0	0	0	0	0	0	0	0	0	0	0	0	4	0	0	0	0	0	0	0	0	0	0	0	0	0	0	30	0	0	0	0
OTU606	d__Bacteria;p__Proteobacteria;c__Gammaproteobacteria;o__Xanthomonadales;f__Xanthomonadaceae;g__Stenotrophomonas;__	0	0	0	0	0	0	0	0	0	0	0	0	0	0	0	0	0	0	0	0	0	0	0	0	0	0	0	0	0	0	0	0	0	0	0	0	0	0	0	0	0	0	0	0	0	0	0	0
OTU607	d__Bacteria;p__Firmicutes;c__Clostridia;o__Peptostreptococcales-Tissierellales;f__Anaerovoracaceae;g__Family_XIII_AD3011_group;s__uncultured_organism	0	7	0	0	0	0	0	0	0	0	0	0	0	0	0	0	0	0	0	0	0	0	0	0	0	25	0	0	0	0	0	0	0	0	0	0	0	0	0	0	0	0	0	0	0	0	0	0
OTU608	d__Bacteria;p__Firmicutes;c__Clostridia;o__Peptostreptococcales-Tissierellales;f__Peptostreptococcales-Tissierellales;g__Peptoniphilus;s__Peptoniphilus_catoniae	0	0	0	0	0	0	0	0	0	0	0	0	0	0	0	0	0	0	0	0	0	0	0	0	0	0	0	0	0	0	0	0	0	0	0	0	0	0	0	0	0	0	0	0	0	0	0	0
OTU609	d__Bacteria;p__Proteobacteria;c__Gammaproteobacteria;o__Xanthomonadales;f__Xanthomonadaceae;g__Pseudoxanthomonas;__	0	0	0	0	0	0	0	0	0	0	0	0	0	0	0	0	0	0	0	0	0	0	0	0	0	0	0	0	0	0	0	0	0	0	0	0	0	0	0	0	0	0	0	0	0	0	0	0
OTU610	d__Bacteria;p__Firmicutes;c__Clostridia;__;__;__;__	0	0	0	0	0	0	0	29	0	0	0	0	0	0	1	0	0	0	0	0	0	0	0	0	0	0	0	0	0	0	0	0	0	0	0	0	0	0	0	0	0	0	0	0	0	0	0	0
OTU611	d__Bacteria;p__Firmicutes;c__Clostridia;o__Oscillospirales;f__Ruminococcaceae;g__Anaerotruncus;__	0	0	0	0	0	0	0	0	0	0	0	52	0	28	0	0	0	30	0	0	0	0	0	0	11	0	0	0	0	0	0	0	0	0	0	0	0	0	0	0	0	0	0	0	0	0	0	0
OTU612	d__Bacteria;p__Firmicutes;c__Clostridia;o__Lachnospirales;f__Lachnospiraceae;g__[Ruminococcus]_gnavus_group;__	0	0	0	0	0	4	0	10	0	0	0	40	0	27	0	0	0	48	0	0	0	0	0	0	0	0	0	0	0	0	0	0	0	0	0	0	0	0	0	0	0	0	0	0	0	0	0	7
OTU613	d__Bacteria;p__Firmicutes;c__Bacilli;o__Bacillales;f__Bacillaceae;g__Virgibacillus;s__Virgibacillus_sp.	0	0	0	0	0	0	0	0	0	0	0	0	0	0	0	0	0	0	0	0	0	0	0	0	0	0	0	0	0	0	0	0	0	0	0	0	0	0	0	0	0	0	0	29	0	0	0	0
OTU614	d__Bacteria;p__Firmicutes;c__Bacilli;o__Lactobacillales;f__Leuconostocaceae;g__Leuconostoc;s__Leuconostoc_pseudomesenteroides	0	0	0	0	0	0	0	0	0	0	0	0	0	0	0	0	0	0	0	0	0	0	0	0	0	0	0	0	0	0	0	0	0	0	0	0	0	0	0	0	0	0	0	0	0	0	0	0
OTU615	d__Bacteria;p__Bacteroidota;c__Bacteroidia;o__Sphingobacteriales;f__Sphingobacteriaceae;g__Sphingobacterium;s__Sphingobacterium_sp.	0	0	0	0	0	0	0	0	0	0	0	0	0	0	0	0	0	0	0	0	0	0	0	0	0	0	0	0	0	0	0	0	0	0	0	0	0	0	0	0	0	0	0	0	0	0	0	0
OTU616	d__Bacteria;p__Actinobacteriota;c__Actinobacteria;o__Corynebacteriales;f__Nocardiaceae;g__Gordonia;__	0	0	0	0	0	0	0	0	0	0	0	28	0	0	0	0	0	0	0	0	0	0	0	0	0	0	0	0	0	0	0	0	0	0	0	0	0	0	0	0	0	0	0	0	0	0	0	0
OTU617	d__Bacteria;p__Firmicutes;c__Bacilli;o__Lactobacillales;f__Streptococcaceae;g__Lactococcus;s__Lactococcus_garvieae	0	0	51	0	0	0	0	0	0	0	0	0	0	0	0	0	0	0	0	0	0	0	0	0	0	0	0	0	0	0	0	0	0	0	0	0	0	0	0	0	0	0	0	0	0	0	0	0
OTU618	d__Bacteria;p__Firmicutes;c__Bacilli;o__Bacillales;f__Bacillaceae;g__Bacillaceae;s__Virgibacillus_ndiopensis	0	0	0	0	0	0	0	0	0	0	0	0	0	0	0	0	0	0	0	0	0	0	0	0	0	0	0	0	0	0	0	0	0	0	0	0	0	0	0	0	0	0	0	28	0	0	0	0
OTU619	d__Bacteria;p__Firmicutes;c__Bacilli;o__Lactobacillales;f__Streptococcaceae;g__Streptococcus;s__Streptococcus_uberis	0	0	0	0	0	0	0	0	0	0	0	0	0	0	0	0	0	0	0	0	0	0	0	0	0	0	0	0	0	0	0	0	0	0	0	0	0	0	0	0	0	0	0	49	0	0	0	0
OTU620	d__Bacteria;p__Firmicutes;c__Clostridia;o__Oscillospirales;f__Oscillospirales;g__Hydrogenoanaerobacterium;__	0	0	0	0	0	0	0	0	0	0	0	0	0	0	27	0	0	0	0	0	0	0	0	0	0	0	0	0	0	0	0	0	0	0	0	0	0	0	0	0	0	0	0	0	0	0	0	0
OTU621	d__Bacteria;p__Firmicutes;c__Clostridia;o__Peptostreptococcales-Tissierellales;f__Anaerovoracaceae;g__Family_XIII_UCG-001;s__uncultured_bacterium	0	54	12	0	0	0	0	0	0	0	0	0	0	0	0	0	0	0	0	41	0	0	0	0	0	0	0	0	0	0	0	0	0	0	0	0	0	0	0	0	0	0	0	0	0	0	0	0
OTU622	d__Bacteria;p__Firmicutes;c__Clostridia;o__Lachnospirales;f__Lachnospiraceae;g__[Eubacterium]_fissicatena_group;__	0	0	0	0	0	0	0	0	0	0	0	0	0	0	0	0	14	0	0	0	0	0	0	0	0	0	0	0	0	0	0	0	0	0	0	0	0	0	0	0	43	0	0	0	0	0	0	0
OTU623	d__Bacteria;p__Actinobacteriota;c__Actinobacteria;o__Corynebacteriales;f__Corynebacteriaceae;__;__	0	0	0	0	0	0	0	0	0	0	0	0	0	0	0	0	0	0	0	0	0	0	0	0	0	0	0	0	0	0	0	0	0	0	0	0	0	0	0	0	0	0	0	0	0	0	0	0
OTU624	d__Bacteria;p__Actinobacteriota;c__Actinobacteria;o__Corynebacteriales;f__Corynebacteriaceae;g__Corynebacterium;s__Corynebacterium_minutissimum	0	0	0	0	0	0	0	0	0	0	0	0	0	0	0	0	0	0	0	0	0	0	0	0	0	0	0	0	0	0	0	0	0	0	0	0	0	0	0	0	0	0	0	0	0	0	0	0
OTU625	d__Bacteria;p__Firmicutes;c__Bacilli;o__Lactobacillales;f__Lactobacillaceae;g__Lactobacillus;s__Lactobacillus_iners	0	0	0	0	0	0	0	0	0	0	0	0	0	0	0	0	0	0	0	0	0	0	0	0	0	0	0	0	0	0	0	0	0	0	0	0	0	0	0	0	0	0	0	0	0	0	0	0
OTU626	d__Bacteria;p__Proteobacteria;c__Gammaproteobacteria;o__Burkholderiales;f__Alcaligenaceae;g__Paenalcaligenes;s__Paenalcaligenes_hominis	0	0	0	0	0	0	0	0	0	0	0	0	0	0	0	0	0	0	0	0	0	0	0	0	0	0	0	0	0	0	0	0	0	19	0	0	0	0	0	0	0	0	0	14	0	0	0	0
OTU627	d__Bacteria;p__Actinobacteriota;c__Coriobacteriia;o__Coriobacteriales;f__uncultured;g__uncultured;__	0	0	0	0	0	0	0	0	0	0	0	0	0	0	0	0	0	0	0	0	0	0	0	0	0	0	0	0	0	0	0	0	0	0	0	0	0	0	0	0	0	0	0	0	0	0	0	0
OTU628	d__Bacteria;p__Verrucomicrobiota;c__Verrucomicrobiae;o__Chthoniobacterales;f__Terrimicrobiaceae;g__Terrimicrobium;s__Terrimicrobium_sacchariphilum	0	0	0	0	0	0	0	0	0	0	0	0	0	0	0	0	0	0	0	0	0	0	0	0	0	0	0	0	0	0	0	0	0	0	0	26	4	2	0	0	0	0	0	0	0	0	0	0
OTU629	d__Bacteria;p__Firmicutes;c__Bacilli;o__Erysipelotrichales;f__Erysipelatoclostridiaceae;g__Erysipelatoclostridium;s__Massiliomicrobiota_timonensis	0	0	0	0	0	0	0	0	0	0	0	0	0	0	0	0	0	0	0	0	0	0	0	0	0	0	0	0	0	0	0	0	0	0	0	0	0	0	0	0	0	0	0	0	0	0	0	0
OTU630	d__Bacteria;p__Actinobacteriota;c__Actinobacteria;o__Corynebacteriales;f__Corynebacteriaceae;g__Corynebacterium;s__Corynebacterium_striatum	0	0	0	0	0	0	0	0	0	0	0	0	0	0	0	0	0	0	0	0	0	0	0	0	0	0	0	0	0	0	0	0	0	0	0	0	0	0	0	0	0	0	0	0	0	0	0	0
OTU631	d__Bacteria;p__Firmicutes;c__Bacilli;o__Erysipelotrichales;f__Erysipelotrichaceae;g__Merdibacter;__	0	0	0	0	0	0	0	44	0	0	0	0	0	0	0	0	0	0	0	0	0	0	0	0	0	0	0	0	0	0	0	0	0	0	0	0	0	0	0	0	0	0	0	0	0	0	0	0
OTU632	d__Bacteria;p__Firmicutes;c__Clostridia;o__Peptostreptococcales-Tissierellales;f__Anaerovoracaceae;g__Family_XIII_AD3011_group;__	0	0	0	0	0	0	0	0	0	0	0	0	0	0	25	0	0	0	18	0	0	0	0	0	0	0	0	0	0	0	0	0	0	0	0	0	0	0	0	0	0	0	0	0	0	0	0	0
OTU633	d__Bacteria;p__Proteobacteria;c__Alphaproteobacteria;o__Caulobacterales;f__Hyphomonadaceae;g__Hirschia;__	0	0	0	0	0	0	0	0	25	0	0	0	0	0	0	0	0	0	0	0	0	0	0	0	0	0	0	0	0	0	0	0	0	0	0	0	0	0	0	0	0	0	0	0	0	0	0	0
OTU634	d__Bacteria;p__Firmicutes;c__Clostridia;o__Christensenellales;f__Christensenellaceae;g__uncultured;s__uncultured_bacterium	0	0	0	0	0	0	0	0	0	0	0	0	0	0	0	0	25	0	0	0	0	0	0	0	0	0	0	0	0	0	0	0	0	0	0	0	0	0	0	0	0	0	0	0	0	0	0	0
OTU635	d__Bacteria;p__Actinobacteriota;c__Actinobacteria;o__Streptomycetales;f__Streptomycetaceae;g__Streptomyces;s__Streptomyces_sp.	0	0	0	0	0	0	0	0	0	0	0	0	0	0	0	0	0	0	0	0	0	0	0	0	0	0	0	0	0	0	0	0	0	0	0	25	0	0	0	0	0	0	0	0	0	0	0	0
OTU636	d__Bacteria;p__Proteobacteria;c__Gammaproteobacteria;o__Burkholderiales;f__Oxalobacteraceae;g__Massilia;s__uncultured_bacterium	0	0	0	0	0	0	0	0	0	0	0	0	0	0	0	0	0	0	0	0	0	0	0	0	0	0	0	0	0	0	0	0	0	5	0	0	0	0	0	0	0	0	0	0	0	0	0	0
OTU637	d__Bacteria;p__Actinobacteriota;c__Actinobacteria;o__Micrococcales;f__Intrasporangiaceae;g__Terrabacter;__	0	0	0	0	0	0	0	0	0	0	0	0	0	0	0	0	0	0	0	0	0	0	0	0	0	0	0	0	0	0	0	0	0	0	0	0	0	0	0	0	0	0	0	0	0	0	0	0
OTU638	d__Bacteria;p__Proteobacteria;c__Gammaproteobacteria;o__Alteromonadales;f__Idiomarinaceae;g__Idiomarina;s__Idiomarina_sp.	0	0	0	0	0	0	0	0	0	0	0	0	0	0	0	0	0	0	0	0	0	0	0	0	0	0	0	0	0	0	0	0	0	0	0	0	0	0	0	0	0	0	0	0	0	0	0	0
OTU639	d__Bacteria;p__Firmicutes;c__Clostridia;o__Oscillospirales;f__Ruminococcaceae;g__Candidatus_Soleaferrea;s__Ruminococcaceae_bacterium	0	0	0	0	0	0	0	9	0	0	0	0	0	0	0	0	0	0	0	0	0	0	0	0	0	0	0	0	0	0	0	0	0	0	0	0	0	0	0	0	0	0	0	0	0	0	0	0
OTU640	d__Bacteria;p__Firmicutes;c__Clostridia;o__Lachnospirales;f__Lachnospiraceae;g__[Ruminococcus]_gnavus_group;s__uncultured_bacterium	0	0	0	0	0	0	0	0	0	0	0	0	0	0	0	0	0	94	0	0	0	0	0	0	0	0	0	0	0	0	0	0	0	0	0	0	0	0	0	0	0	0	0	0	0	0	0	0
OTU641	d__Bacteria;p__Actinobacteriota;c__Actinobacteria;o__Corynebacteriales;f__Corynebacteriaceae;g__Corynebacterium;s__Corynebacterium_imitans	0	0	0	0	0	0	0	0	0	0	0	0	0	0	0	0	0	0	0	0	0	0	0	24	0	0	0	0	0	0	0	0	0	0	0	0	0	0	0	0	0	0	0	0	0	0	0	0
OTU642	d__Bacteria;p__Firmicutes;c__Clostridia;o__Oscillospirales;f__Ruminococcaceae;g__Phocea;__	0	0	0	0	0	0	0	0	0	0	0	24	0	0	0	0	0	0	0	0	0	0	0	0	0	0	0	0	0	0	0	0	0	0	0	0	0	0	0	0	0	0	0	0	0	0	0	0
OTU643	d__Bacteria;p__Proteobacteria;c__Alphaproteobacteria;o__Rhizobiales;f__Devosiaceae;g__Devosia;__	0	0	0	0	0	0	0	0	0	0	0	0	0	0	0	0	0	0	0	0	0	0	0	0	0	0	0	0	0	0	0	0	0	0	0	0	0	0	0	0	0	0	0	0	0	0	0	0
OTU644	d__Bacteria;p__Actinobacteriota;c__Actinobacteria;o__Corynebacteriales;f__Corynebacteriaceae;g__Corynebacterium;s__Corynebacterium_aurimucosum	0	0	0	0	0	0	0	0	14	0	0	0	0	0	0	0	0	0	0	0	0	0	0	0	0	0	0	0	0	0	0	0	0	0	0	44	0	0	0	0	0	0	0	0	0	0	0	0
OTU645	d__Bacteria;p__Bacteroidota;c__Bacteroidia;o__Flavobacteriales;f__Weeksellaceae;g__Empedobacter;__	0	0	0	0	0	0	0	0	0	0	0	0	0	0	0	0	0	0	0	0	0	0	0	0	0	0	0	0	0	0	0	0	0	0	0	0	0	24	0	0	0	0	0	0	0	0	0	0
OTU646	d__Bacteria;p__Actinobacteriota;c__Actinobacteria;o__Propionibacteriales;f__Propionibacteriaceae;g__Cutibacterium;s__Lepisosteus_oculatus	0	0	0	0	0	0	0	0	0	0	0	0	0	0	0	0	0	0	0	0	0	0	0	0	0	0	0	0	0	0	0	0	0	0	0	0	0	0	0	0	0	0	0	0	0	0	0	0
OTU647	d__Bacteria;p__Firmicutes;c__Clostridia;o__Oscillospirales;f__Ruminococcaceae;g__CAG-352;s__uncultured_organism	0	0	0	0	0	0	0	0	0	0	0	0	0	0	0	0	23	0	0	0	0	0	0	0	0	0	0	0	0	0	0	0	0	0	0	0	0	0	0	0	0	0	0	0	0	0	0	0
OTU648	d__Bacteria;p__Firmicutes;c__Clostridia;o__Lachnospirales;f__Lachnospiraceae;g__CAG-56;__	0	0	0	0	0	0	0	0	0	0	0	0	0	0	0	0	0	0	0	0	0	0	0	0	0	0	0	0	0	0	0	0	0	0	0	0	0	0	0	0	0	0	0	0	0	0	0	0
OTU649	d__Bacteria;p__Proteobacteria;c__Gammaproteobacteria;o__Enterobacterales;f__Enterobacteriaceae;g__Escherichia-Shigella;s__Shigella_dysenteriae	0	0	0	0	0	0	0	0	0	0	0	0	0	0	0	0	0	0	0	0	0	0	0	0	0	0	0	0	0	0	0	0	0	0	0	0	0	0	0	0	0	0	0	0	0	0	0	0
OTU650	d__Bacteria;p__Proteobacteria;c__Alphaproteobacteria;o__Rhizobiales;f__Hyphomicrobiaceae;g__Hyphomicrobium;s__uncultured_bacterium	0	0	0	0	0	0	0	0	0	0	0	0	0	0	0	0	0	0	0	0	0	0	0	0	0	0	0	0	0	0	0	39	0	0	0	0	0	0	0	0	0	0	0	0	0	0	0	0
OTU651	d__Bacteria;p__Proteobacteria;c__Gammaproteobacteria;o__Burkholderiales;f__Alcaligenaceae;g__Oligella;s__Oligella_ureolytica	0	0	0	0	0	0	0	0	0	0	0	0	0	0	0	0	0	0	0	0	0	0	0	0	0	0	0	0	0	0	0	0	0	0	0	0	0	0	0	0	0	0	0	23	0	0	0	0
OTU652	d__Bacteria;p__Proteobacteria;c__Gammaproteobacteria;o__Burkholderiales;f__Rhodocyclaceae;g__Propionivibrio;__	0	0	0	0	0	0	0	0	0	0	0	0	0	0	0	0	0	0	0	0	0	0	0	0	0	0	0	0	0	0	0	0	0	0	0	0	0	0	0	0	0	0	0	0	0	0	0	0
OTU653	d__Bacteria;p__Firmicutes;c__Bacilli;o__Lactobacillales;f__Enterococcaceae;g__Enterococcus;s__Enterococcus_italicus	0	0	0	0	0	0	0	0	0	22	0	0	0	0	0	0	0	0	0	0	0	0	0	0	0	0	0	0	0	0	0	0	0	0	0	0	0	0	0	0	0	0	0	0	0	0	0	0
OTU654	d__Bacteria;p__Firmicutes;c__Clostridia;o__Oscillospirales;f__Oscillospiraceae;__;__	0	0	0	0	0	0	0	0	0	0	0	0	0	0	0	0	3	0	29	0	0	0	0	0	0	0	0	0	0	0	0	0	0	0	0	0	0	0	0	0	0	0	0	0	0	0	0	0
OTU655	d__Bacteria;p__Proteobacteria;c__Gammaproteobacteria;o__Enterobacterales;f__Enterobacteriaceae;g__Enterobacter;s__Enterobacter_cloacae	0	0	0	0	0	0	0	0	0	0	0	0	0	0	0	0	0	0	0	0	0	0	0	0	0	0	0	0	0	0	0	0	0	0	0	0	0	0	0	0	0	0	0	0	0	0	0	0
OTU656	d__Bacteria;p__Firmicutes;c__Clostridia;o__Oscillospirales;f__Butyricicoccaceae;g__UCG-009;__	0	22	0	0	0	0	0	0	0	0	0	0	0	0	0	0	0	0	0	0	0	0	0	0	0	0	0	0	0	0	0	0	0	0	0	0	0	0	0	0	0	0	0	0	0	0	0	0
OTU657	d__Bacteria;p__Firmicutes;c__Negativicutes;o__Veillonellales-Selenomonadales;f__Selenomonadaceae;g__Megamonas;s__Megamonas_funiformis	0	0	0	0	0	22	0	0	0	0	0	0	0	0	0	0	0	0	0	0	0	0	0	0	0	0	0	0	0	0	0	0	0	0	0	0	0	0	0	0	0	0	0	0	0	0	0	0
OTU658	d__Bacteria;p__Proteobacteria;c__Gammaproteobacteria;o__Alteromonadales;f__Idiomarinaceae;g__Idiomarina;s__Idiomarina_indica	0	0	0	0	0	0	0	0	0	0	0	0	0	0	0	0	0	0	0	0	0	0	0	0	0	0	0	0	0	0	0	0	0	34	0	0	0	0	0	0	0	0	0	0	0	0	0	0
OTU659	d__Bacteria;p__Firmicutes;c__Clostridia;o__Lachnospirales;f__Lachnospiraceae;g__Stomatobaculum;s__uncultured_bacterium	0	0	0	0	0	0	0	0	0	0	0	0	0	0	0	0	0	0	0	0	0	0	0	0	0	0	0	0	0	0	0	0	0	32	0	0	0	0	0	0	0	0	0	0	0	0	0	0
OTU660	d__Bacteria;p__Cyanobacteria;c__Cyanobacteriia;o__Chloroplast;f__Chloroplast;g__Chloroplast;s__uncultured_bacterium	0	0	0	0	0	0	0	0	0	0	0	0	0	0	0	0	0	0	0	0	0	0	0	0	0	0	9	0	0	0	0	0	0	0	0	0	39	0	0	0	0	0	0	0	0	0	0	0
OTU661	d__Bacteria;p__Proteobacteria;c__Gammaproteobacteria;o__Burkholderiales;f__Alcaligenaceae;g__Pusillimonas;__	0	0	0	0	0	0	0	0	0	0	0	0	0	0	0	0	0	0	0	0	0	0	0	0	0	0	0	0	0	0	0	0	0	0	0	0	0	0	0	0	0	0	0	41	0	0	0	0
OTU662	d__Bacteria;p__Firmicutes;c__Clostridia;o__Peptococcales;f__Peptococcaceae;g__uncultured;s__uncultured_bacterium	0	0	0	0	0	0	0	0	0	0	0	0	0	0	0	0	13	0	0	0	0	0	0	0	0	0	0	0	0	0	0	0	0	0	0	0	0	0	0	0	0	0	0	0	0	0	0	0
OTU663	d__Bacteria;p__Bacteroidota;c__Bacteroidia;o__Flavobacteriales;f__Weeksellaceae;g__Bergeyella;s__Chryseobacterium_sp.	0	0	0	0	0	0	0	0	0	0	0	0	0	0	0	0	0	0	0	0	0	0	0	0	0	0	0	0	0	0	0	0	0	0	0	0	0	0	0	0	0	0	0	0	0	0	0	0
OTU664	d__Bacteria;p__Deinococcota;c__Deinococci;o__Thermales;f__Thermaceae;g__Meiothermus;__	0	0	0	0	0	0	0	0	0	0	0	0	0	0	0	0	0	0	0	0	0	0	0	0	0	0	0	0	0	0	0	0	0	0	0	0	0	0	0	0	0	0	0	0	0	0	0	0
OTU665	d__Bacteria;p__Proteobacteria;c__Gammaproteobacteria;o__Burkholderiales;f__Alcaligenaceae;g__Paenalcaligenes;s__Paenalcaligenes_hermetiae	0	0	0	0	0	0	0	0	0	0	0	0	0	0	0	0	0	0	0	0	0	0	0	0	0	0	0	0	0	0	0	0	0	0	0	0	0	0	0	0	0	0	0	0	0	0	0	0
OTU666	d__Bacteria;p__Firmicutes;c__Clostridia;o__Lachnospirales;f__Lachnospiraceae;g__Fusicatenibacter;__	0	0	0	0	0	0	0	0	0	0	0	0	0	0	0	0	0	0	0	0	0	0	0	0	0	0	0	0	0	0	0	0	0	0	0	0	0	0	0	0	0	0	0	0	0	0	0	0
OTU667	d__Bacteria;p__Gemmatimonadota;c__Gemmatimonadetes;o__Gemmatimonadales;f__Gemmatimonadaceae;g__Roseisolibacter;s__uncultured_bacterium	0	0	0	0	0	0	0	0	0	0	0	0	0	0	0	0	0	0	0	0	0	0	0	0	0	0	0	0	0	0	0	0	36	0	0	0	0	0	0	0	0	0	0	0	0	0	0	0
OTU668	d__Bacteria;p__Firmicutes;c__Bacilli;o__Erysipelotrichales;f__Erysipelotrichaceae;g__Erysipelotrichaceae;s__Faecalitalea_sp.	0	0	0	0	0	0	0	0	0	0	0	0	0	0	0	0	0	0	0	0	0	0	0	0	0	0	0	0	0	0	0	0	0	31	0	0	0	0	0	0	0	0	0	0	0	0	0	0
OTU669	d__Bacteria;p__Firmicutes;c__Bacilli;o__Thermoactinomycetales;f__Thermoactinomycetaceae;g__Shimazuella;s__Shimazuella_sp.	0	0	0	0	0	0	0	0	0	0	0	0	0	0	0	0	0	0	0	0	0	0	0	0	0	0	0	0	0	0	0	21	0	0	0	0	0	0	0	0	0	0	0	0	0	0	0	0
OTU670	d__Bacteria;p__Synergistota;c__Synergistia;o__Synergistales;f__Synergistaceae;g__Cloacibacillus;__	0	0	0	0	0	0	0	0	0	0	0	0	0	0	0	0	0	0	0	0	0	0	0	0	0	0	0	0	0	0	0	29	0	0	0	0	0	0	0	0	0	0	0	0	0	0	0	0
OTU671	d__Bacteria;p__Firmicutes;c__Bacilli;o__Lactobacillales;f__Leuconostocaceae;g__Weissella;s__Weissella_paramesenteroides	0	0	0	0	0	0	0	0	0	0	0	0	0	0	0	0	0	0	0	0	0	0	0	0	0	0	0	0	0	0	0	0	0	0	0	21	0	0	0	0	0	0	0	0	0	0	0	0
OTU672	d__Bacteria;p__Chloroflexi;c__Chloroflexia;o__Thermomicrobiales;f__JG30-KF-CM45;g__JG30-KF-CM45;s__uncultured_bacterium	0	0	0	0	0	0	0	0	0	0	0	0	0	0	0	0	0	0	0	0	0	0	0	0	0	0	0	0	0	0	0	0	0	0	0	0	0	0	0	0	0	0	0	0	0	0	0	0
OTU673	d__Bacteria;p__Bacteroidota;c__Bacteroidia;o__Flavobacteriales;f__Weeksellaceae;g__Chryseobacterium;s__Chryseobacterium_sp.	0	0	0	0	0	0	0	0	0	0	0	0	0	0	0	0	0	0	0	0	0	0	0	0	0	0	0	0	0	0	0	0	0	0	0	0	0	0	0	0	0	0	0	0	0	0	0	0
OTU674	d__Bacteria;p__Proteobacteria;c__Gammaproteobacteria;o__Burkholderiales;f__Oxalobacteraceae;__;__	0	0	0	0	0	0	0	0	0	0	0	0	0	0	0	0	39	0	0	0	0	0	0	0	0	0	0	0	0	0	0	0	0	0	0	0	0	0	0	0	0	0	0	0	0	0	0	0
OTU675	d__Bacteria;p__Bacteroidota;c__Bacteroidia;o__Bacteroidales;__;__;__	0	0	0	0	0	0	0	0	0	0	0	0	0	0	0	0	0	0	0	0	0	0	0	0	0	0	0	0	0	0	0	0	0	0	0	0	0	0	0	0	0	20	0	0	0	0	0	0
OTU676	d__Bacteria;p__Firmicutes;c__Bacilli;o__Lactobacillales;f__Aerococcaceae;g__Aerococcus;s__uncultured_bacterium	0	0	0	0	0	0	0	0	0	0	0	0	0	0	0	0	0	0	0	0	0	0	0	0	2	0	0	0	0	0	0	0	0	0	0	0	0	0	0	0	0	0	0	27	0	0	0	0
OTU677	d__Bacteria;p__Firmicutes;c__Bacilli;o__Bacillales;f__Planococcaceae;g__Sporosarcina;s__uncultured_bacterium	0	0	0	0	0	0	0	0	0	0	0	0	0	0	0	0	0	0	0	0	0	0	0	0	0	0	0	0	0	0	0	0	0	0	0	0	0	0	0	0	0	0	0	30	0	0	0	0
OTU678	d__Bacteria;p__Proteobacteria;c__Alphaproteobacteria;o__Sphingomonadales;f__Sphingomonadaceae;g__Novosphingobium;__	0	0	0	0	0	0	0	0	0	0	0	0	0	0	0	0	0	0	0	0	0	0	0	0	0	0	0	0	0	0	0	0	0	0	0	0	0	0	0	0	0	0	0	0	29	0	0	0
OTU679	d__Bacteria;p__Firmicutes;c__Bacilli;o__Staphylococcales;f__Staphylococcaceae;g__Nosocomiicoccus;__	0	0	0	0	0	0	0	0	0	0	0	0	0	0	0	0	0	0	0	0	0	0	0	0	0	0	0	0	0	0	0	0	0	0	0	0	0	0	0	0	0	0	0	0	0	0	0	20
OTU680	d__Bacteria;p__Patescibacteria;c__Saccharimonadia;o__Saccharimonadales;f__Saccharimonadaceae;g__TM7x;s__uncultured_bacterium	0	0	0	0	0	0	0	0	0	0	0	0	0	0	0	0	0	0	0	0	0	0	0	0	0	0	0	0	0	0	0	0	0	0	0	0	0	0	0	0	0	0	0	0	0	0	0	0
OTU681	d__Bacteria;p__Firmicutes;c__Clostridia;o__Oscillospirales;f__Oscillospiraceae;g__Intestinimonas;s__Intestinimonas_butyriciproducens	0	0	0	0	0	0	0	0	0	0	0	0	0	0	0	0	0	0	0	0	0	0	0	0	0	0	0	0	0	0	0	0	0	0	0	0	0	0	0	0	0	0	0	18	0	0	0	0
OTU682	d__Bacteria;p__Actinobacteriota;c__Actinobacteria;o__Corynebacteriales;f__Corynebacteriaceae;g__Corynebacterium;s__Corynebacterium_jeikeium	0	0	0	0	0	0	0	0	0	0	0	0	0	0	0	0	0	0	0	0	0	0	0	0	0	0	0	0	0	0	0	0	0	0	0	0	0	0	0	0	0	0	0	0	0	0	0	0
OTU683	d__Bacteria;p__Firmicutes;c__Bacilli;o__Lactobacillales;f__Enterococcaceae;g__Enterococcus;s__Enterococcus_thailandicus	0	0	0	0	0	0	0	0	0	0	0	0	0	0	0	0	19	0	0	0	0	0	0	0	0	0	0	0	0	0	0	0	0	0	0	0	0	0	0	4	0	0	0	0	0	0	0	0
OTU684	d__Bacteria;p__Verrucomicrobiota;c__Verrucomicrobiae;o__Opitutales;f__Puniceicoccaceae;g__uncultured;s__uncultured_bacterium	0	19	0	0	0	0	0	0	0	0	0	0	0	0	0	0	0	0	0	0	0	0	0	0	0	0	0	0	0	0	0	0	0	0	0	0	0	0	0	0	0	0	0	0	0	0	0	0
OTU685	d__Bacteria;p__Firmicutes;c__Clostridia;o__Oscillospirales;f__Ruminococcaceae;g__CAG-352;s__uncultured_bacterium	0	0	19	0	0	0	0	0	0	0	0	0	0	0	0	0	0	0	3	0	0	0	0	0	0	0	0	0	0	0	0	0	0	0	0	0	0	0	0	0	0	0	0	0	0	0	0	0
OTU686	d__Bacteria;p__Firmicutes;c__Bacilli;o__Lactobacillales;f__Enterococcaceae;g__Enterococcus;s__Enterococcus_hirae	0	0	0	0	0	0	0	0	0	0	0	0	0	0	0	0	0	0	0	0	0	0	0	0	0	0	0	0	0	0	19	0	0	0	0	0	0	0	0	0	0	0	0	0	0	0	0	0
OTU687	d__Bacteria;p__Proteobacteria;c__Alphaproteobacteria;o__Rhizobiales;f__Pleomorphomonadaceae;g__Pleomorphomonas;__	0	0	0	0	0	0	0	0	0	0	0	0	0	0	0	0	0	0	0	0	0	0	0	0	0	0	0	0	0	0	0	0	0	0	0	0	0	38	0	0	0	0	0	0	0	0	0	0
OTU688	d__Bacteria;p__Firmicutes;c__Bacilli;o__Staphylococcales;f__Staphylococcaceae;g__Staphylococcus;s__Staphylococcus_arlettae	0	0	0	0	0	0	0	0	0	0	0	0	0	0	0	0	0	0	0	0	0	0	0	0	0	0	0	0	0	0	0	0	0	0	0	0	0	19	0	0	0	0	0	0	0	0	0	0
OTU689	d__Bacteria;p__Proteobacteria;c__Gammaproteobacteria;o__Burkholderiales;f__Alcaligenaceae;g__Bordetella;__	0	0	0	0	0	0	0	0	0	0	0	0	0	0	0	0	0	0	0	0	0	0	0	0	0	0	0	0	0	0	0	0	0	0	0	0	0	0	0	0	0	0	0	19	0	0	0	0
OTU690	d__Bacteria;p__Firmicutes;c__Bacilli;o__Lactobacillales;f__Streptococcaceae;g__Streptococcus;s__Streptococcus_pluranimalium	0	0	0	0	0	0	0	0	0	0	0	0	0	0	0	0	0	0	0	0	0	0	0	0	0	0	0	0	0	0	0	0	0	0	0	0	0	0	0	0	0	0	0	0	0	0	0	0
OTU691	d__Bacteria;p__Firmicutes;c__Clostridia;o__Oscillospirales;f__Oscillospiraceae;g__Oscillibacter;__	0	0	0	0	0	0	0	0	0	0	0	0	0	0	0	0	0	0	0	0	0	0	0	0	0	0	0	0	0	0	0	0	0	0	0	0	0	0	0	0	0	0	0	0	0	0	0	0
OTU692	d__Bacteria;p__Firmicutes;c__Bacilli;o__Lactobacillales;f__Lactobacillaceae;g__Lactobacillus;s__Lactobacillus_reuteri	0	0	0	0	0	0	0	0	0	0	0	0	0	0	18	0	0	0	0	0	0	0	0	0	0	0	0	0	0	0	0	0	0	0	0	0	0	0	0	0	0	0	0	0	0	0	0	0
OTU693	d__Bacteria;p__Firmicutes;c__Clostridia;o__Oscillospirales;f__Ruminococcaceae;g__Anaerofilum;s__uncultured_bacterium	0	0	0	0	0	0	0	0	0	0	0	0	0	0	0	0	0	0	0	18	0	0	0	0	0	0	0	0	0	0	0	0	0	0	0	0	0	0	0	0	0	0	0	0	0	0	0	0
OTU694	d__Bacteria;p__Actinobacteriota;c__Actinobacteria;o__Propionibacteriales;f__Propionibacteriaceae;g__Propionimicrobium;s__uncultured_bacterium	0	0	0	0	0	0	0	0	0	0	0	0	0	0	0	0	0	0	0	0	0	0	0	0	0	0	0	0	0	0	18	0	0	0	0	0	0	0	0	0	0	0	0	0	0	0	0	0
OTU695	d__Bacteria;p__Firmicutes;c__Clostridia;o__Oscillospirales;f__Oscillospiraceae;g__Intestinimonas;__	0	0	0	0	0	0	0	0	0	0	0	0	0	0	0	0	0	0	0	0	0	0	0	0	0	0	0	0	0	0	0	0	0	0	0	0	0	0	0	0	0	0	0	18	0	0	0	0
OTU696	d__Bacteria;p__Firmicutes;c__Clostridia;o__Oscillospirales;f__Butyricicoccaceae;g__Butyricicoccus;__	0	0	0	0	0	0	0	0	0	0	0	0	0	0	0	0	0	0	0	17	0	0	0	0	0	0	0	0	0	0	0	0	0	0	0	0	0	0	0	0	0	0	0	0	0	0	0	0
OTU697	d__Bacteria;p__Firmicutes;c__Clostridia;o__Oscillospirales;f__uncultured;g__uncultured;s__uncultured_bacterium	0	0	0	0	0	0	0	0	0	0	0	0	0	0	0	0	0	0	17	0	0	0	0	0	0	0	0	0	0	0	0	0	0	0	0	0	0	0	0	0	0	0	0	0	0	0	0	0
OTU698	d__Bacteria;p__Bacteroidota;c__Bacteroidia;o__Bacteroidales;f__Prevotellaceae;g__Prevotella;s__Prevotella_intermedia	0	0	0	0	0	0	0	0	0	0	0	0	0	0	0	0	0	0	0	0	0	0	0	0	0	0	0	0	0	0	0	0	17	0	0	0	0	0	0	0	0	0	0	0	0	0	0	0
OTU699	d__Bacteria;p__Patescibacteria;c__Saccharimonadia;o__Saccharimonadales;f__Saccharimonadales;g__Saccharimonadales;s__uncultured_bacterium	0	0	0	0	0	0	0	0	0	0	0	0	0	0	0	0	0	0	0	0	0	0	0	0	0	0	0	0	0	0	0	21	17	0	0	2	0	0	0	0	0	0	0	0	0	0	0	0
OTU700	d__Bacteria;p__Patescibacteria;c__Gracilibacteria;o__Absconditabacteriales_(SR1);f__Absconditabacteriales_(SR1);g__Absconditabacteriales_(SR1);s__uncultured_bacterium	0	0	0	0	0	0	0	0	0	0	0	0	0	0	0	0	0	0	0	0	0	0	0	0	0	0	0	0	0	0	0	23	0	0	0	0	0	0	0	0	0	0	0	0	0	0	0	0
OTU701	d__Bacteria;p__Firmicutes;c__Bacilli;o__Lactobacillales;f__Enterococcaceae;g__Enterococcus;s__Enterococcus_durans	0	0	0	0	0	0	0	0	0	0	0	0	0	0	0	0	0	0	0	0	0	0	0	0	0	0	0	0	0	0	3	17	0	0	0	0	0	0	0	0	0	0	0	0	0	0	0	0
OTU702	d__Bacteria;p__Proteobacteria;c__Gammaproteobacteria;o__Enterobacterales;f__Erwiniaceae;__;__	0	0	0	0	0	0	0	0	0	0	0	0	0	0	0	0	0	0	0	0	0	0	0	0	0	0	0	0	0	0	0	0	0	0	0	0	0	0	0	0	0	7	10	1	0	0	0	0
OTU703	d__Bacteria;p__Firmicutes;c__Bacilli;o__Bacillales;f__Bacillaceae;g__Virgibacillus;__	0	0	0	0	0	0	0	0	0	0	0	0	0	0	0	0	0	0	0	0	0	0	0	0	0	0	0	0	0	0	0	0	0	0	0	0	0	0	0	0	0	0	0	32	0	0	0	0
OTU704	d__Bacteria;p__Actinobacteriota;c__Thermoleophilia;o__Solirubrobacterales;f__Solirubrobacteraceae;g__Conexibacter;__	0	0	0	0	0	0	0	0	0	0	0	0	0	0	0	0	0	0	0	0	0	0	0	0	0	0	0	0	0	0	0	0	0	0	0	0	0	0	0	0	0	0	0	0	0	0	0	0
OTU705	d__Bacteria;p__Proteobacteria;c__Alphaproteobacteria;o__Sphingomonadales;f__Sphingomonadaceae;g__Erythrobacter;s__Erythrobacter_sp.	0	0	0	0	0	0	0	0	0	0	0	0	0	0	0	0	0	0	0	0	0	0	0	0	0	0	0	0	0	0	0	0	0	0	0	0	0	0	0	0	0	0	0	0	0	0	0	0
OTU706	d__Bacteria;p__Proteobacteria;c__Gammaproteobacteria;o__Burkholderiales;f__Comamonadaceae;g__Delftia;s__uncultured_organism	0	0	0	0	0	0	0	0	0	0	0	0	0	0	0	0	0	0	0	0	0	0	0	0	0	0	0	0	0	0	0	0	0	0	0	0	0	0	0	0	0	0	0	0	0	0	0	0
OTU707	d__Bacteria;p__Firmicutes;c__Bacilli;o__Erysipelotrichales;f__Erysipelotrichaceae;g__Dielma;__	0	0	0	0	0	0	0	0	0	0	0	0	0	0	0	0	0	0	0	0	0	0	0	0	0	0	0	0	0	0	0	0	0	0	0	0	0	0	0	0	0	0	0	0	0	0	0	0
OTU708	d__Bacteria;p__Firmicutes;c__Bacilli;o__Lactobacillales;f__Enterococcaceae;g__Enterococcus;s__Enterococcus_sp.	0	0	0	0	0	0	0	0	0	0	0	0	0	0	0	0	0	0	0	0	0	0	0	0	16	0	0	0	0	0	0	0	0	0	0	0	0	0	0	6	0	0	0	0	0	0	0	0
OTU709	d__Bacteria;p__Firmicutes;c__Clostridia;o__Oscillospirales;f__Ruminococcaceae;g__Angelakisella;__	0	0	0	0	0	0	0	0	0	0	0	16	0	0	0	0	0	0	0	0	0	0	0	0	0	0	0	0	0	0	0	0	0	11	0	0	0	0	0	0	0	0	0	0	0	0	0	0
OTU710	d__Bacteria;p__Firmicutes;c__Clostridia;o__Oscillospirales;f__Butyricicoccaceae;g__UCG-009;s__uncultured_bacterium	0	0	0	0	0	0	0	0	0	0	0	0	0	0	0	0	0	0	5	16	0	0	0	0	0	0	0	0	0	0	0	0	0	0	0	0	0	0	0	0	0	0	0	0	0	0	0	0
OTU711	d__Bacteria;p__Firmicutes;c__Clostridia;o__Clostridia;f__Hungateiclostridiaceae;g__Ruminiclostridium;s__uncultured_bacterium	0	0	0	0	0	0	0	0	0	0	0	0	0	0	0	0	0	0	0	16	0	0	0	0	0	0	0	0	0	0	0	0	0	0	0	0	0	0	0	0	0	0	0	0	0	0	0	0
OTU712	d__Bacteria;p__Bacteroidota;c__Bacteroidia;o__Bacteroidales;f__Prevotellaceae;g__Prevotella;s__Prevotella_amnii	0	0	0	0	0	0	0	0	0	0	0	0	0	0	0	0	0	0	0	0	0	0	0	0	0	0	0	0	0	0	0	27	0	0	0	0	0	0	0	0	0	0	0	0	0	0	0	0
OTU713	d__Bacteria;p__Actinobacteriota;c__Actinobacteria;o__Propionibacteriales;f__Propionibacteriaceae;g__Brooklawnia;s__Brooklawnia_cerclae	0	0	0	0	0	0	0	0	0	0	0	0	0	0	0	0	0	0	0	0	0	0	0	0	0	0	0	0	0	0	0	0	0	0	0	0	0	0	0	0	0	0	0	0	0	0	0	0
OTU714	d__Bacteria;p__Bacteroidota;c__Bacteroidia;o__Bacteroidetes_VC2.1_Bac22;f__Bacteroidetes_VC2.1_Bac22;g__Bacteroidetes_VC2.1_Bac22;s__metagenome	0	0	0	0	0	0	0	0	0	0	0	0	0	0	0	0	0	0	0	0	0	0	0	0	0	0	0	0	0	0	0	0	0	0	0	0	0	0	0	0	0	0	0	0	0	0	0	0
OTU715	d__Bacteria;p__Firmicutes;c__Clostridia;o__Peptostreptococcales-Tissierellales;f__Peptostreptococcaceae;g__Peptoclostridium;s__uncultured_bacterium	0	0	0	0	0	0	0	1	0	0	0	0	0	0	0	0	0	0	0	0	0	0	0	0	0	0	0	0	0	0	0	0	0	0	0	0	0	0	0	0	0	0	0	0	0	0	0	0
OTU716	d__Bacteria;p__Firmicutes;c__Clostridia;o__Clostridiales;f__Clostridiaceae;g__Clostridium_sensu_stricto_1;s__Clostridium_tertium	0	0	0	0	0	0	0	0	0	0	0	0	0	0	0	0	0	0	0	0	0	0	0	0	0	0	0	0	0	0	0	0	28	0	0	0	0	0	0	0	0	0	0	0	0	0	0	0
OTU717	d__Bacteria;p__Bacteroidota;c__Bacteroidia;o__Flavobacteriales;f__Flavobacteriaceae;g__Myroides;__	0	0	0	0	0	0	0	0	0	0	0	0	0	0	0	0	0	0	0	0	0	0	0	0	0	0	0	0	0	0	0	0	15	0	0	0	0	0	0	0	0	0	0	0	0	0	0	0
OTU718	d__Bacteria;p__Bacteroidota;c__Bacteroidia;o__Chitinophagales;f__Chitinophagaceae;g__Puia;__	0	0	0	0	0	0	0	0	0	0	0	0	0	0	0	0	0	0	0	0	0	0	0	0	0	0	0	0	0	0	0	0	0	0	0	24	0	0	0	0	0	0	0	0	0	0	0	0
OTU719	d__Bacteria;p__Firmicutes;c__Bacilli;o__Lactobacillales;f__Carnobacteriaceae;g__Dolosigranulum;s__uncultured_bacterium	0	0	0	0	0	0	0	0	0	0	0	0	0	0	0	0	0	0	0	0	0	0	0	0	0	0	0	0	0	0	0	0	0	0	0	0	0	0	0	0	0	0	0	15	0	0	0	0
OTU720	d__Bacteria;p__Firmicutes;c__Bacilli;o__Staphylococcales;f__Staphylococcaceae;g__Staphylococcus;s__Staphylococcus_lugdunensis	0	0	0	0	0	0	0	0	0	0	0	0	0	0	0	0	0	0	0	0	0	0	0	0	0	0	0	0	0	0	0	0	0	0	0	0	0	0	0	0	0	0	0	0	0	0	0	15
OTU721	d__Bacteria;p__Proteobacteria;c__Alphaproteobacteria;o__Sphingomonadales;f__Sphingomonadaceae;g__Blastomonas;__	0	0	0	0	0	0	0	0	0	0	0	0	0	0	0	0	0	0	0	0	0	0	0	0	0	0	0	0	0	0	0	0	0	0	0	0	0	0	0	0	0	0	0	2	0	0	0	0
OTU722	d__Bacteria;p__Proteobacteria;c__Gammaproteobacteria;o__Vibrionales;f__Vibrionaceae;g__Vibrio;s__Vibrio_sp.	0	0	0	0	0	0	0	0	0	0	0	0	0	0	0	0	0	0	0	0	0	0	0	0	0	0	0	0	0	0	0	0	0	0	0	0	0	0	0	0	0	0	0	0	0	0	0	0
OTU723	d__Bacteria;p__Actinobacteriota;c__Actinobacteria;o__Corynebacteriales;f__Corynebacteriaceae;g__Corynebacterium;s__Corynebacterium_pyruviciproducens	0	0	0	0	0	0	0	0	0	0	0	0	0	0	0	0	0	0	0	0	0	0	0	0	0	0	0	0	0	0	0	0	0	0	0	0	0	0	0	0	0	0	0	0	0	0	0	0
OTU724	d__Bacteria;p__Bacteroidota;c__Bacteroidia;o__Cytophagales;f__Hymenobacteraceae;g__Adhaeribacter;__	0	0	0	0	0	0	0	0	0	0	0	0	0	0	0	0	0	0	0	0	0	0	0	0	0	0	0	0	0	0	0	0	0	0	0	0	0	0	0	0	0	0	0	0	0	0	0	0
OTU725	d__Bacteria;p__Proteobacteria;c__Alphaproteobacteria;o__Sphingomonadales;f__Sphingomonadaceae;g__Sphingomonas;s__uncultured_bacterium	0	0	0	0	0	0	0	0	0	0	0	0	0	0	0	0	0	0	0	0	0	0	0	0	0	0	0	0	0	0	0	0	0	14	0	0	0	0	0	0	0	0	0	0	0	0	0	0
OTU726	d__Bacteria;p__Firmicutes;c__Bacilli;o__Erysipelotrichales;f__Erysipelotrichaceae;g__Solobacterium;__	0	0	0	0	0	0	0	0	0	0	0	0	0	0	0	0	0	0	0	0	0	0	0	0	0	0	0	0	0	0	0	0	0	0	0	21	0	0	0	0	0	0	0	0	0	0	0	0
OTU727	d__Bacteria;p__Bacteroidota;c__Bacteroidia;o__Flavobacteriales;f__Weeksellaceae;g__Bergeyella;s__Bergeyella_zoohelcum	0	0	0	0	0	0	0	0	0	0	0	0	0	0	0	0	0	0	0	0	0	0	0	0	0	0	0	0	0	0	0	0	0	0	0	0	0	0	0	0	0	0	0	0	0	0	0	0
OTU728	d__Bacteria;p__Firmicutes;c__Bacilli;o__Lactobacillales;f__Enterococcaceae;g__Enterococcus;s__Enterococcus_mundtii	0	0	0	0	0	0	0	0	0	0	0	0	0	0	0	0	0	13	0	0	0	0	0	0	0	0	0	0	0	0	0	0	0	0	0	0	0	0	0	0	0	0	0	0	0	0	0	0
OTU729	d__Bacteria;p__Actinobacteriota;c__Coriobacteriia;o__Coriobacteriales;f__Eggerthellaceae;g__Eggerthella;s__Eggerthella_lenta	0	0	0	0	0	0	0	0	0	0	0	0	13	0	0	0	0	0	0	0	0	0	0	0	0	0	0	0	0	0	0	0	0	0	0	0	0	0	0	0	0	0	0	0	0	0	0	0
OTU730	d__Bacteria;p__Acidobacteriota;c__Blastocatellia;o__Blastocatellales;f__Blastocatellaceae;g__Blastocatella;s__uncultured_Acidobacteria	0	0	0	0	0	0	0	0	0	0	0	0	0	0	0	0	0	0	0	0	0	0	0	0	0	0	0	0	0	0	0	0	0	0	0	0	0	0	0	0	0	0	0	0	0	0	0	0
OTU731	d__Bacteria;p__Proteobacteria;c__Gammaproteobacteria;o__Burkholderiales;f__Comamonadaceae;g__Tepidimonas;__	0	0	0	0	0	0	0	0	0	0	0	0	0	0	0	0	0	0	0	0	0	0	0	0	0	0	0	0	0	0	0	0	0	0	0	0	0	0	0	0	0	0	0	0	0	0	0	0
OTU732	d__Bacteria;p__Bacteroidota;c__Bacteroidia;o__Bacteroidales;f__Bacteroidales_Incertae_Sedis;g__Phocaeicola;s__Phocaeicola_abscessus	0	0	0	0	0	0	0	0	0	0	0	0	0	0	0	0	0	0	0	0	0	0	0	0	0	0	0	0	0	0	0	0	2	0	0	0	0	0	0	0	0	0	0	0	0	0	0	0
OTU733	d__Bacteria;p__Firmicutes;c__Clostridia;o__Oscillospirales;f__Oscillospiraceae;g__UCG-002;s__Trichuris_trichiura	0	0	0	0	0	0	0	0	0	0	0	0	0	0	0	0	0	0	0	0	0	0	0	0	0	0	0	0	0	0	0	0	0	0	0	0	0	0	0	0	0	0	0	0	0	0	0	0
OTU734	d__Bacteria;p__Firmicutes;c__Clostridia;o__Lachnospirales;f__Lachnospiraceae;g__Lachnospiraceae_FCS020_group;__	0	0	0	0	0	0	0	0	0	0	0	0	0	0	0	0	0	0	0	0	0	0	0	0	0	0	0	0	0	0	0	0	0	0	0	0	0	0	0	0	0	0	0	0	0	0	0	0
OTU735	d__Bacteria;p__Myxococcota;c__Polyangia;o__Polyangiales;f__Polyangiaceae;g__Pajaroellobacter;s__uncultured_bacterium	0	0	0	0	0	0	0	0	0	0	0	0	0	0	0	0	0	0	0	0	0	0	0	0	0	0	0	0	0	0	0	0	0	0	0	0	0	0	0	0	0	0	0	0	0	0	0	0
OTU736	d__Bacteria;p__Bacteroidota;c__Bacteroidia;o__Bacteroidales;f__Bacteroidaceae;g__Bacteroides;s__Bacteroides_caecimuris	0	0	0	0	0	0	0	0	0	0	0	0	0	0	0	0	0	0	0	22	0	0	0	0	0	0	0	0	0	0	0	0	0	0	0	0	0	0	0	0	0	0	0	0	0	0	0	0
OTU737	d__Bacteria;p__Firmicutes;c__Bacilli;o__Staphylococcales;f__Staphylococcaceae;g__Staphylococcus;s__Staphylococcus_aureus	0	0	0	0	0	0	0	0	0	0	0	0	0	0	0	0	6	0	12	0	0	0	0	0	0	0	0	0	0	0	0	0	0	0	0	0	0	0	0	0	0	0	0	0	0	0	0	0
OTU738	d__Bacteria;p__Firmicutes;c__Bacilli;o__Staphylococcales;f__Staphylococcaceae;g__Macrococcus;s__Macrococcus_caseolyticus	0	0	0	0	0	0	0	0	0	0	0	0	0	0	0	0	7	0	12	0	0	0	0	0	0	0	0	0	0	0	0	0	0	0	0	0	0	0	0	0	0	0	0	0	0	0	0	0
OTU739	d__Bacteria;p__Bacteroidota;c__Bacteroidia;o__Bacteroidales;f__p-2534-18B5_gut_group;g__p-2534-18B5_gut_group;s__uncultured_bacterium	0	0	0	0	0	0	0	0	0	0	0	0	0	0	0	0	0	0	0	0	0	0	0	0	0	0	0	0	0	0	0	0	0	0	0	0	0	0	0	0	0	0	0	0	0	0	0	0
OTU740	d__Bacteria;p__Firmicutes;c__Bacilli;o__Erysipelotrichales;f__Erysipelotrichaceae;g__Merdibacter;s__uncultured_bacterium	0	0	0	0	0	0	0	0	0	0	0	0	0	0	0	0	0	0	0	0	0	0	0	0	0	0	0	0	0	0	0	0	0	18	0	0	0	0	0	0	0	0	0	0	0	0	0	0
OTU741	d__Bacteria;p__Proteobacteria;c__Gammaproteobacteria;o__Burkholderiales;f__Hydrogenophilaceae;g__Tepidiphilus;__	0	0	0	0	0	0	0	0	0	0	0	0	0	0	0	0	0	0	0	0	0	0	0	0	0	0	0	0	0	0	0	0	0	0	0	0	0	12	0	0	0	0	0	0	0	0	0	0
OTU742	d__Bacteria;p__Firmicutes;c__Clostridia;o__Eubacteriales;f__Anaerofustaceae;g__Anaerofustis;__	0	0	0	0	0	0	0	0	0	0	0	0	0	0	0	0	0	0	0	0	0	0	0	0	0	0	0	0	0	0	0	0	0	0	0	0	0	0	0	0	0	0	0	0	0	0	0	0
OTU743	d__Bacteria;p__Firmicutes;c__Bacilli;o__Lactobacillales;f__Vagococcaceae;g__Vagococcus;__	0	0	0	0	0	0	0	0	0	0	0	0	0	0	0	0	0	0	0	0	0	0	0	0	0	0	0	0	0	0	0	0	0	0	0	0	0	0	0	0	0	0	0	0	0	0	0	0
OTU744	d__Bacteria;p__Cyanobacteria;c__Cyanobacteriia;o__Oxyphotobacteria_Incertae_Sedis;f__Unknown_Family;g__CENA359;__	0	0	0	0	0	0	0	0	0	0	0	0	0	0	0	0	0	0	0	0	0	0	0	0	0	0	0	0	0	0	0	0	0	0	0	0	0	0	0	0	0	0	0	0	0	0	0	0
OTU745	d__Bacteria;p__Actinobacteriota;c__Actinobacteria;o__Propionibacteriales;f__Propionibacteriaceae;g__Propioniciclava;s__uncultured_bacterium	0	0	0	0	0	0	0	0	0	0	0	0	0	0	0	0	0	0	0	0	0	0	0	0	0	0	0	0	0	0	0	0	0	0	0	0	0	0	0	0	0	0	0	0	0	0	0	0
OTU746	d__Bacteria;p__Proteobacteria;c__Alphaproteobacteria;o__Sphingomonadales;f__Sphingomonadaceae;g__DSSF69;__	0	0	0	0	0	0	0	0	0	0	0	0	0	0	0	0	0	0	0	0	0	0	0	0	0	11	0	0	0	0	0	0	0	0	0	0	0	0	0	0	0	0	0	0	0	0	0	0
OTU747	d__Bacteria;p__Proteobacteria;c__Alphaproteobacteria;o__Rhizobiales;f__Rhizobiaceae;g__Shinella;__	0	0	0	0	0	0	0	0	0	0	0	0	0	0	0	0	0	0	0	0	0	0	0	0	0	11	0	0	0	0	0	0	0	0	0	0	0	0	0	0	0	0	0	0	0	0	0	0
OTU748	d__Bacteria;p__Proteobacteria;c__Gammaproteobacteria;o__Enterobacterales;f__Erwiniaceae;g__Pantoea;s__Pantoea_ananatis	0	0	0	0	0	0	0	0	0	0	0	0	0	0	0	11	0	0	0	0	0	0	0	0	0	0	0	0	0	0	0	0	0	0	0	0	0	0	0	0	0	0	0	0	0	0	0	0
OTU749	d__Bacteria;p__Firmicutes;c__Negativicutes;o__Veillonellales-Selenomonadales;__;__;__	0	0	0	0	0	0	0	0	0	0	0	0	0	0	0	0	0	0	0	0	0	0	0	0	0	0	0	0	0	0	0	0	0	0	0	0	0	0	0	0	0	0	0	0	0	0	0	0
OTU750	d__Bacteria;p__Actinobacteriota;c__Coriobacteriia;o__Coriobacteriales;f__Coriobacteriales_Incertae_Sedis;g__uncultured;s__uncultured_organism	0	0	0	0	0	0	0	0	0	0	0	0	0	0	0	0	0	0	0	0	0	0	0	0	0	0	0	0	0	0	0	0	0	0	0	0	0	0	0	0	0	0	0	0	0	0	0	0
OTU751	d__Bacteria;p__Desulfobacterota;c__Desulfovibrionia;o__Desulfovibrionales;f__Desulfovibrionaceae;g__Mailhella;s__Desulfovibrio_sp.	0	11	0	0	0	0	0	0	0	0	0	0	0	0	0	0	0	0	0	0	0	0	0	0	0	0	0	0	0	0	0	0	0	0	0	0	0	0	0	0	0	0	0	0	0	0	0	0
OTU752	d__Bacteria;p__Firmicutes;c__Clostridia;o__Peptostreptococcales-Tissierellales;f__Peptostreptococcales-Tissierellales;g__Parvimonas;s__uncultured_bacterium	0	0	0	0	0	0	0	0	0	0	0	0	0	0	0	0	0	0	0	0	0	0	0	0	0	0	0	0	0	0	0	0	0	0	0	11	0	0	0	0	0	0	0	0	0	0	0	0
OTU753	d__Bacteria;p__Firmicutes;c__Negativicutes;o__Veillonellales-Selenomonadales;f__Veillonellaceae;g__Dialister;s__uncultured_organism	0	0	0	0	0	0	0	0	0	0	0	0	0	0	0	0	0	0	0	0	0	0	0	0	0	0	0	0	0	0	0	0	0	0	0	0	0	0	0	0	0	0	0	0	0	11	0	0
OTU754	d__Bacteria;p__Actinobacteriota;c__Thermoleophilia;o__Solirubrobacterales;f__Solirubrobacteraceae;g__Conexibacter;s__metagenome	0	0	0	0	0	0	0	0	0	0	0	0	0	0	0	0	0	0	0	0	0	0	0	0	0	0	0	0	0	0	0	0	0	0	0	0	0	0	0	0	0	0	0	0	0	0	0	0
OTU755	d__Bacteria;p__Proteobacteria;c__Gammaproteobacteria;o__Burkholderiales;f__Alcaligenaceae;g__Pelistega;__	0	0	0	0	0	0	0	0	0	0	0	0	0	0	0	0	0	0	0	0	0	0	0	0	0	0	0	0	0	0	0	0	0	0	0	0	0	0	0	0	0	0	0	0	0	0	0	0
OTU756	d__Bacteria;p__Proteobacteria;c__Gammaproteobacteria;o__Burkholderiales;f__Comamonadaceae;g__Comamonas;s__uncultured_bacterium	0	0	0	0	0	0	0	0	0	0	0	0	0	0	0	0	0	0	0	0	0	0	0	0	0	0	0	0	0	0	0	0	0	0	0	0	0	0	0	0	0	0	0	0	0	0	0	0
OTU757	d__Bacteria;p__Proteobacteria;c__Gammaproteobacteria;o__Burkholderiales;f__Comamonadaceae;g__Comamonas;s__Comamonas_kerstersii	0	0	0	0	0	0	0	0	0	0	0	0	0	0	0	0	0	0	0	0	0	0	0	0	0	0	0	0	0	0	0	0	0	0	0	0	0	0	0	0	0	0	0	0	0	0	0	0
OTU758	d__Bacteria;p__Actinobacteriota;c__Actinobacteria;o__Micrococcales;f__Micrococcaceae;g__Micrococcus;s__uncultured_bacterium	0	0	0	0	0	0	0	0	0	0	0	0	0	0	0	0	0	0	0	0	0	0	0	0	0	0	0	0	0	0	0	0	0	0	0	0	0	0	0	0	0	0	0	0	0	0	0	0
OTU759	d__Bacteria;p__Acidobacteriota;c__Blastocatellia;o__Blastocatellales;f__Blastocatellaceae;g__Blastocatella;__	0	0	0	0	0	0	0	0	0	0	0	0	0	0	0	0	0	0	0	0	0	0	0	0	0	0	0	0	0	0	0	0	0	0	0	0	0	0	0	0	0	0	0	0	0	0	0	0
OTU760	d__Bacteria;p__Proteobacteria;c__Gammaproteobacteria;o__Pseudomonadales;f__Pseudomonadaceae;g__Pseudomonas;s__Pseudomonas_monteilii	0	0	0	0	0	0	0	0	0	0	0	0	0	0	0	0	0	0	0	0	0	0	0	0	0	0	0	0	0	0	0	0	0	0	0	0	0	0	0	0	0	0	0	0	0	0	0	0
OTU761	d__Bacteria;p__Actinobacteriota;c__Actinobacteria;o__Pseudonocardiales;f__Pseudonocardiaceae;g__Saccharopolyspora;s__uncultured_bacterium	0	0	0	0	0	0	0	0	0	0	0	0	0	0	0	0	0	0	0	0	0	0	0	0	0	0	0	0	0	0	0	0	0	0	0	0	0	0	0	0	0	0	0	0	0	0	0	0
OTU762	d__Bacteria;p__Proteobacteria;c__Gammaproteobacteria;o__Xanthomonadales;f__Xanthomonadaceae;g__Stenotrophomonas;s__Stenotrophomonas_sp.	0	0	0	0	0	0	0	0	0	0	0	0	10	0	0	0	0	0	0	0	0	0	0	0	0	0	0	0	0	0	0	0	0	0	0	0	0	0	0	0	0	0	0	0	0	0	0	0
OTU763	d__Bacteria;p__Proteobacteria;c__Gammaproteobacteria;o__Burkholderiales;f__Sutterellaceae;g__Sutterella;s__gut_metagenome	0	10	0	0	0	0	0	0	0	0	0	0	0	0	0	0	0	0	0	0	0	0	0	0	0	0	0	0	0	0	0	0	0	0	0	2	0	0	0	0	0	0	0	0	0	0	0	0
OTU764	d__Bacteria;p__Proteobacteria;c__Gammaproteobacteria;o__Gammaproteobacteria_Incertae_Sedis;f__Unknown_Family;g__Acidibacter;s__uncultured_bacterium	0	0	0	0	0	0	0	0	0	0	0	0	0	0	0	0	0	0	0	0	0	0	0	0	0	0	0	0	0	0	0	0	0	16	0	0	0	0	0	0	0	0	0	0	0	0	0	0
OTU765	d__Bacteria;p__Actinobacteriota;c__Coriobacteriia;o__Coriobacteriales;f__Eggerthellaceae;g__Slackia;s__Enterorhabdus_sp.	0	0	0	0	0	0	0	0	0	0	0	0	0	0	0	0	0	0	0	0	0	0	0	0	0	0	0	0	0	0	0	0	0	0	0	0	0	0	0	0	0	0	0	0	0	10	0	0
OTU766	d__Bacteria;p__Firmicutes;c__Clostridia;o__Lachnospirales;f__Lachnospiraceae;g__Moryella;s__Moryella_indoligenes	0	0	0	0	0	0	0	0	0	0	0	0	0	0	0	0	0	0	0	0	0	0	0	0	0	0	0	0	0	0	0	0	0	0	0	0	0	0	0	0	0	0	0	0	0	0	0	0
OTU767	d__Bacteria;p__Firmicutes;c__Bacilli;o__Erysipelotrichales;f__Erysipelotrichaceae;g__uncultured;__	0	0	0	0	0	0	0	0	0	0	0	0	0	0	0	0	0	0	0	0	0	0	0	0	0	0	0	0	0	0	0	0	0	0	0	0	0	0	0	0	0	0	0	0	0	0	0	0
OTU768	d__Bacteria;p__Proteobacteria;c__Gammaproteobacteria;o__Pseudomonadales;f__Moraxellaceae;g__Moraxella;__	0	0	0	0	0	0	0	0	0	0	0	0	0	0	0	0	0	0	0	0	0	0	0	0	0	0	0	0	0	0	0	0	0	0	0	0	0	0	0	0	0	0	0	0	0	0	0	0
OTU769	d__Bacteria;p__Firmicutes;c__Bacilli;o__Erysipelotrichales;f__Erysipelotrichaceae;__;__	0	0	0	0	0	0	0	0	0	0	0	0	0	0	0	0	0	0	0	0	0	0	0	0	0	0	0	0	0	0	0	0	0	0	0	0	0	0	0	0	0	0	0	0	0	0	0	0
OTU770	d__Bacteria;p__Firmicutes;c__Bacilli;o__Exiguobacterales;f__Exiguobacteraceae;g__Exiguobacterium;s__Bacillaceae_bacterium	0	0	0	0	0	0	0	0	0	0	9	0	0	0	0	0	0	0	0	0	0	0	0	0	0	0	0	0	0	0	0	0	0	0	0	0	0	0	0	0	0	0	0	0	0	0	0	0
OTU771	d__Bacteria;p__Firmicutes;c__Clostridia;o__Oscillospirales;f__Ruminococcaceae;g__Candidatus_Soleaferrea;s__uncultured_Anaerotruncus	0	0	0	0	0	0	0	0	0	0	0	9	0	0	0	0	0	5	0	0	0	0	0	0	0	0	0	0	0	0	0	0	0	0	0	0	0	0	0	0	0	0	0	0	0	0	0	0
OTU772	d__Bacteria;p__Acidobacteriota;c__Blastocatellia;o__Blastocatellales;f__Blastocatellaceae;g__uncultured;s__uncultured_bacterium	0	0	0	0	0	0	0	0	0	0	0	0	0	0	0	0	0	0	0	0	0	0	0	0	0	0	0	0	0	0	0	0	0	0	0	0	0	0	0	0	0	0	0	0	0	0	0	0
OTU773	d__Bacteria;p__Firmicutes;c__Clostridia;o__Clostridiales;f__Clostridiaceae;g__Clostridium_sensu_stricto_1;s__Clostridium_chauvoei	0	0	0	0	0	0	0	0	0	0	0	0	0	0	0	0	0	0	0	0	0	0	0	0	0	0	0	0	0	0	0	0	0	0	0	0	0	0	0	0	0	0	0	0	0	0	0	0
OTU774	d__Bacteria;p__Bacteroidota;c__Bacteroidia;o__Flavobacteriales;f__Weeksellaceae;g__Cruoricaptor;s__Cruoricaptor_ignavus	0	0	0	0	0	0	0	0	0	0	0	0	0	0	0	0	0	0	0	0	0	0	0	0	0	0	7	0	0	0	0	0	0	0	0	0	0	0	0	0	0	0	0	0	0	0	0	0
OTU775	d__Bacteria;p__Firmicutes;c__Clostridia;o__Lachnospirales;f__Lachnospiraceae;g__[Bacteroides]_pectinophilus_group;s__uncultured_bacterium	0	0	0	0	0	0	0	0	0	0	0	0	0	0	8	0	0	0	0	0	0	0	0	0	0	0	0	0	0	0	0	0	0	0	0	0	0	0	0	0	0	0	0	0	0	0	0	0
OTU776	d__Bacteria;p__Firmicutes;c__Clostridia;o__Lachnospirales;f__Lachnospiraceae;g__Lachnospiraceae;__	0	0	0	0	0	0	0	0	0	0	0	0	0	0	0	0	0	0	0	0	0	0	0	0	0	0	0	0	0	0	0	0	0	0	0	0	0	0	0	0	0	0	0	0	0	0	0	0
OTU777	d__Bacteria;p__Firmicutes;c__Clostridia;o__Lachnospirales;f__Lachnospiraceae;g__Fusicatenibacter;s__uncultured_bacterium	7	0	0	0	0	2	0	0	0	0	0	0	0	0	0	1	0	0	0	0	0	0	0	0	0	0	0	0	0	0	0	0	0	0	0	0	0	0	0	0	0	0	0	0	0	0	0	0
OTU778	d__Bacteria;p__Firmicutes;c__Clostridia;o__Clostridia_vadinBB60_group;f__Clostridia_vadinBB60_group;g__Clostridia_vadinBB60_group;__	0	0	8	0	0	0	0	0	0	0	0	0	0	0	0	0	0	0	0	0	0	0	0	0	0	0	0	0	0	0	0	0	0	0	0	0	0	0	0	0	0	0	0	0	0	0	0	0
OTU779	d__Bacteria;p__Deinococcota;c__Deinococci;o__Deinococcales;f__Trueperaceae;g__Truepera;s__uncultured_bacterium	0	0	0	0	0	0	0	0	0	0	0	0	0	0	0	0	0	0	0	0	0	0	0	0	0	0	0	0	0	0	0	0	0	0	0	0	0	0	0	0	0	0	0	0	0	0	0	0
OTU780	d__Bacteria;p__Firmicutes;c__Clostridia;o__Clostridiales;f__Clostridiaceae;g__Proteiniclasticum;__	0	0	0	0	0	0	0	0	0	0	0	0	0	0	0	0	0	0	0	0	0	0	0	0	0	0	0	0	0	0	0	0	0	0	0	0	0	0	0	0	0	0	0	0	0	0	0	0
OTU781	d__Bacteria;p__Firmicutes;c__Clostridia;o__Oscillospirales;f__Ruminococcaceae;g__uncultured;s__uncultured_Ruminococcus	0	0	0	0	0	0	0	0	0	0	0	0	0	0	0	0	0	0	0	6	0	0	0	0	0	7	0	0	0	0	0	0	0	0	0	0	0	0	0	0	0	0	0	0	0	0	0	0
OTU782	d__Bacteria;p__Cyanobacteria;c__Cyanobacteriia;o__Cyanobacteriales;f__Phormidiaceae;g__Arthrospira_PCC-7345;s__Arthrospira_sp.	0	0	0	0	0	0	0	0	0	0	0	0	0	7	0	0	0	0	0	0	0	0	0	0	0	0	0	0	0	0	0	0	0	0	0	0	0	0	0	0	0	0	0	0	0	0	0	0
OTU783	d__Bacteria;p__Firmicutes;c__Clostridia;o__Oscillospirales;f__UCG-010;g__UCG-010;s__uncultured_organism	0	0	0	0	0	0	0	0	0	0	0	0	0	0	0	0	0	0	7	0	0	0	0	0	0	0	0	0	0	0	0	0	0	0	0	0	0	0	0	0	0	0	0	0	0	0	0	0
OTU784	d__Bacteria;p__Bacteroidota;c__Bacteroidia;o__Bacteroidales;f__Rikenellaceae;g__Alistipes;s__uncultured_organism	0	0	0	0	0	0	0	0	0	0	0	0	0	0	0	0	0	0	0	0	0	0	0	0	2	0	0	0	0	0	0	0	0	0	0	0	0	0	0	0	0	0	0	0	0	0	0	0
OTU785	d__Bacteria;p__Actinobacteriota;c__Coriobacteriia;o__Coriobacteriales;f__Eggerthellaceae;g__Adlercreutzia;s__uncultured_bacterium	0	0	7	0	0	0	0	0	0	0	0	0	0	0	0	0	0	0	0	0	0	0	0	0	0	0	0	0	0	0	0	0	0	0	0	0	0	0	0	0	0	0	0	0	0	0	0	0
OTU786	d__Bacteria;p__Firmicutes;c__Clostridia;o__Peptostreptococcales-Tissierellales;f__Peptostreptococcales-Tissierellales;g__Finegoldia;__	0	0	0	0	0	0	0	0	0	0	0	0	0	0	0	0	0	0	0	0	0	0	0	0	0	0	0	0	0	0	0	0	7	0	0	0	0	0	0	0	0	0	0	0	0	0	0	0
OTU787	d__Bacteria;p__Firmicutes;c__Bacilli;o__Bacillales;f__Bacillaceae;g__Fictibacillus;__	0	0	0	0	0	0	0	0	0	0	0	0	0	0	0	0	0	0	0	0	0	0	0	0	0	0	0	0	0	0	0	0	0	0	0	0	0	0	0	0	0	0	0	0	0	0	0	0
OTU788	d__Bacteria;p__Bacteroidota;c__Bacteroidia;o__Bacteroidales;f__Bacteroidaceae;g__Bacteroides;s__Bacteroides_fragilis	0	0	0	0	0	0	0	0	0	0	0	0	0	0	3	0	0	0	0	7	0	0	0	0	0	0	0	0	0	0	0	0	0	0	0	0	0	0	0	0	0	0	0	0	0	0	0	0
OTU789	d__Bacteria;p__Cyanobacteria;c__Cyanobacteriia;o__Oxyphotobacteria_Incertae_Sedis;f__Unknown_Family;g__CENA359;s__uncultured_cyanobacterium	0	0	0	0	0	0	0	0	0	0	0	0	0	0	0	0	0	0	0	0	0	0	0	0	0	0	0	0	0	0	0	0	0	0	0	0	0	0	0	0	0	0	0	0	0	0	0	0
OTU790	d__Bacteria;p__Firmicutes;c__Bacilli;o__Lactobacillales;f__Enterococcaceae;g__Enterococcus;s__Enterococcus_gilvus	0	0	0	0	0	0	0	0	0	0	0	0	0	0	0	0	0	6	0	0	0	0	0	0	0	0	0	0	0	0	0	0	0	0	0	0	0	0	0	0	0	0	0	0	0	0	0	0
OTU791	d__Bacteria;p__Proteobacteria;c__Alphaproteobacteria;o__Sphingomonadales;f__Sphingomonadaceae;g__DSSF69;s__uncultured_bacterium	0	0	0	0	0	0	0	0	0	0	0	0	0	0	0	0	0	0	0	0	0	0	0	0	0	6	0	0	0	0	0	0	0	0	0	0	0	0	0	0	0	0	0	0	0	0	0	0
OTU792	d__Bacteria;p__Firmicutes;c__Clostridia;o__Lachnospirales;__;__;__	0	0	0	0	0	0	0	0	0	0	0	0	0	0	0	0	6	0	0	0	0	0	0	0	0	0	0	0	0	0	0	0	0	0	0	0	0	0	0	0	0	0	0	0	0	0	0	0
OTU793	d__Bacteria;p__Proteobacteria;c__Gammaproteobacteria;o__Pseudomonadales;f__Pseudomonadaceae;g__Pseudomonas;s__Pseudomonas_balearica	0	0	0	0	0	0	0	0	0	0	0	0	0	0	0	0	0	0	0	0	0	0	0	0	0	0	0	0	0	0	0	0	0	0	0	0	6	0	0	0	0	0	0	0	0	0	0	0
OTU794	d__Bacteria;p__Proteobacteria;c__Gammaproteobacteria;o__Burkholderiales;f__Oxalobacteraceae;g__Massilia;__	0	0	0	0	0	0	0	0	0	0	0	0	0	0	0	0	0	0	0	0	0	0	0	0	0	0	0	0	0	0	0	0	0	0	0	0	0	0	0	0	0	0	0	0	0	0	0	0
OTU795	d__Bacteria;p__Bacteroidota;c__Bacteroidia;o__Flavobacteriales;f__Weeksellaceae;g__Elizabethkingia;__	0	0	0	0	0	0	0	0	0	0	0	0	0	0	0	0	0	0	0	0	0	0	0	0	0	0	0	0	0	0	0	0	0	0	0	0	0	0	0	0	0	0	0	0	0	0	0	0
OTU796	d__Bacteria;p__Actinobacteriota;c__Actinobacteria;o__Actinomycetales;f__Actinomycetaceae;g__Trueperella;s__Trueperella_pyogenes	0	0	0	0	0	0	0	0	0	0	0	0	0	0	0	0	0	0	0	0	0	0	0	0	0	0	0	0	0	0	0	0	0	0	0	0	0	0	0	0	0	0	0	0	0	0	0	0
OTU797	d__Bacteria;p__Firmicutes;c__Clostridia;o__Lachnospirales;f__Lachnospiraceae;g__Lachnospiraceae_UCG-010;s__uncultured_bacterium	0	0	0	0	0	0	0	0	0	0	0	0	0	0	0	0	0	0	0	0	0	0	0	0	0	0	0	0	0	0	0	0	0	0	0	0	0	5	0	0	0	0	0	0	0	0	0	0
OTU798	d__Bacteria;p__Firmicutes;c__Clostridia;o__Oscillospirales;f__[Eubacterium]_coprostanoligenes_group;g__[Eubacterium]_coprostanoligenes_group;__	0	0	0	0	0	0	0	0	0	0	0	0	0	0	0	0	0	0	0	0	0	0	0	0	0	0	0	0	0	0	0	0	0	0	0	0	0	0	9	0	0	0	0	5	0	0	0	0
OTU799	d__Bacteria;p__Proteobacteria;c__Gammaproteobacteria;o__Burkholderiales;f__Alcaligenaceae;g__Oligella;s__Oligella_urethralis	0	0	0	0	0	0	0	0	0	0	0	0	0	0	0	0	0	0	0	0	0	0	0	0	0	0	0	0	0	0	0	0	0	0	0	0	0	0	0	0	0	0	0	0	0	0	0	0
OTU800	d__Bacteria;p__Actinobacteriota;c__Actinobacteria;o__Corynebacteriales;f__Corynebacteriaceae;g__Corynebacterium;s__Corynebacterium_thomssenii	0	0	0	0	0	0	0	0	0	0	0	0	0	0	0	0	0	0	0	0	0	0	0	0	0	0	0	0	0	0	0	0	0	0	0	0	0	0	0	0	0	0	0	0	0	0	0	0
OTU801	d__Bacteria;p__Firmicutes;c__Clostridia;o__Peptostreptococcales-Tissierellales;f__Anaerovoracaceae;g__S5-A14a;s__Clostridiales_bacterium	0	0	0	0	0	0	0	0	0	0	0	0	0	0	0	0	0	0	0	0	0	0	0	0	0	0	0	0	0	0	0	0	0	0	0	0	0	0	0	0	0	0	0	0	0	2	0	0
OTU802	d__Bacteria;p__Actinobacteriota;c__Actinobacteria;o__Micrococcales;f__Intrasporangiaceae;g__Ornithinicoccus;s__uncultured_bacterium	0	0	0	0	0	0	0	0	0	0	0	0	0	0	0	0	0	0	0	0	0	0	0	0	0	0	0	0	0	0	0	0	0	0	0	0	0	0	0	0	0	0	0	0	0	0	0	0
OTU803	d__Bacteria;p__Firmicutes;c__Clostridia;o__Oscillospirales;f__Oscillospiraceae;g__UCG-005;__	0	0	0	0	0	0	0	0	0	0	0	0	0	0	0	0	0	0	0	0	0	0	0	0	0	0	0	0	0	0	0	0	0	0	0	0	0	0	0	0	0	0	0	0	0	0	0	0
OTU804	d__Bacteria;p__Proteobacteria;c__Gammaproteobacteria;o__Enterobacterales;f__Enterobacteriaceae;g__Citrobacter;s__Citrobacter_rodentium	0	0	0	0	0	0	0	0	0	0	0	0	0	0	0	0	0	0	0	0	0	0	0	0	0	0	0	0	0	0	0	0	0	0	0	0	0	0	0	0	0	0	0	0	0	0	0	0
OTU805	d__Bacteria;p__Proteobacteria;c__Alphaproteobacteria;o__Rhizobiales;f__Rhizobiaceae;g__Mesorhizobium;__	0	0	0	0	0	0	0	0	0	0	0	0	0	0	0	0	0	0	0	0	0	0	0	0	0	4	0	0	0	0	0	0	0	0	0	0	0	0	0	0	0	0	0	0	0	0	0	0
OTU806	d__Bacteria;p__Actinobacteriota;c__Coriobacteriia;o__Coriobacteriales;f__Eggerthellaceae;g__Eggerthella;s__uncultured_bacterium	0	0	0	0	0	0	0	0	0	0	0	2	0	0	6	0	0	0	0	0	0	0	0	0	0	0	0	0	0	0	0	0	0	0	0	0	0	0	0	0	0	0	0	0	0	0	0	0
OTU807	d__Bacteria;p__Firmicutes;c__Clostridia;o__Lachnospirales;f__Lachnospiraceae;g__Lachnospiraceae_NK4A136_group;s__gut_metagenome	0	0	0	0	0	0	0	0	0	0	0	0	0	0	0	0	0	0	0	0	0	0	0	0	0	0	0	0	0	0	0	0	0	0	0	0	0	0	0	0	0	0	0	0	0	0	0	0
OTU808	d__Bacteria;p__Firmicutes;c__Clostridia;o__Lachnospirales;f__Lachnospiraceae;g__[Eubacterium]_eligens_group;s__uncultured_organism	0	0	0	0	0	0	0	0	0	0	0	0	0	0	0	0	0	0	0	0	0	0	0	0	0	0	0	0	0	0	0	0	0	0	0	0	0	0	0	0	0	0	0	0	0	0	0	0
OTU809	d__Bacteria;p__Bacteroidota;c__Bacteroidia;o__Bacteroidales;f__Barnesiellaceae;g__Coprobacter;__	0	0	0	0	0	0	0	0	0	0	0	0	0	0	0	0	0	0	0	0	0	0	0	0	0	0	0	0	0	0	0	0	0	0	0	0	0	0	0	0	0	0	0	0	0	0	0	0
OTU810	d__Bacteria;p__Proteobacteria;c__Gammaproteobacteria;o__Pseudomonadales;f__Moraxellaceae;g__Psychrobacter;s__Psychrobacter_sp.	0	0	0	0	0	0	0	0	0	0	0	0	0	0	0	0	0	0	0	0	0	0	0	0	0	0	0	0	0	0	0	0	4	0	0	0	0	0	0	0	0	0	0	0	0	0	0	0
OTU811	d__Bacteria;p__Bacteroidota;c__Bacteroidia;o__Chitinophagales;f__Chitinophagaceae;g__Puia;s__uncultured_Niastella	0	0	0	0	0	0	0	0	0	0	0	0	0	0	0	0	0	0	0	0	0	0	0	0	0	0	0	0	0	0	0	0	0	0	0	4	0	0	0	0	0	0	0	0	0	0	0	0
OTU812	d__Bacteria;p__Firmicutes;c__Clostridia;o__Lachnospirales;f__Lachnospiraceae;g__Lachnospiraceae_NC2004_group;s__uncultured_organism	0	0	0	0	0	0	0	0	0	0	0	0	0	0	0	0	0	0	0	0	0	0	0	0	0	0	0	0	0	0	0	0	0	0	0	0	0	0	0	0	0	4	0	0	0	0	0	0
OTU813	d__Bacteria;p__Firmicutes;c__Negativicutes;o__Veillonellales-Selenomonadales;f__Veillonellaceae;g__Negativicoccus;s__Negativicoccus_succinicivorans	0	0	0	0	0	0	0	0	0	0	0	0	0	0	0	0	0	0	0	0	0	0	0	0	0	0	0	0	0	0	0	0	0	0	0	0	0	0	0	0	0	0	0	0	0	4	0	0
OTU814	d__Bacteria;p__Proteobacteria;c__Gammaproteobacteria;o__Oceanospirillales;f__Halomonadaceae;g__Halomonas;s__Halomonas_sp.	0	0	0	0	0	0	0	0	0	0	0	0	0	0	0	0	0	0	0	0	0	0	0	0	0	0	0	0	0	0	0	0	0	0	0	0	0	0	0	0	0	0	0	0	0	0	0	0
OTU815	d__Bacteria;p__Firmicutes;c__Clostridia;o__Lachnospirales;f__Lachnospiraceae;g__[Eubacterium]_oxidoreducens_group;s__uncultured_organism	0	0	0	0	0	0	0	0	0	0	0	0	0	0	0	0	0	0	0	0	0	0	0	0	0	0	0	0	0	0	0	0	0	0	0	0	0	0	0	0	0	0	0	0	0	0	0	0
OTU816	d__Bacteria;p__Firmicutes;c__Bacilli;o__Lactobacillales;f__Aerococcaceae;g__Aerococcus;s__Aerococcus_viridans	0	0	0	0	0	0	0	0	0	0	0	0	0	0	0	0	0	0	0	0	0	0	0	0	0	0	0	0	0	0	0	0	0	0	0	0	0	0	0	0	0	0	0	0	0	0	0	0
OTU817	d__Bacteria;p__Deinococcota;c__Deinococci;o__Thermales;f__Thermaceae;g__Thermus;__	0	0	0	0	0	0	0	0	0	0	0	0	0	0	0	0	0	0	0	0	0	0	0	0	0	0	0	0	0	0	0	0	0	0	0	0	0	0	0	0	0	0	0	0	0	0	0	0
OTU818	d__Bacteria;p__Actinobacteriota;c__Actinobacteria;o__Bifidobacteriales;f__Bifidobacteriaceae;g__Bifidobacterium;s__uncultured_bacterium	0	0	0	0	0	0	0	0	0	0	0	0	0	0	0	0	0	0	0	0	0	0	0	0	0	0	0	0	0	0	0	0	0	0	0	0	0	0	0	0	0	0	0	0	0	0	0	0
OTU819	d__Bacteria;p__Proteobacteria;c__Gammaproteobacteria;o__Burkholderiales;f__Neisseriaceae;g__Neisseria;s__Neisseria_perflava	0	0	0	0	0	0	0	0	0	0	0	0	0	0	0	0	0	0	0	0	0	0	0	0	0	0	0	0	0	6	0	0	0	0	0	0	0	0	0	0	0	0	0	0	0	0	0	0
OTU820	d__Bacteria;p__Firmicutes;c__Bacilli;o__Lactobacillales;f__Enterococcaceae;g__Enterococcus;s__bacterium_NLAE-zl-G478	0	0	0	0	0	0	0	0	0	0	0	0	0	0	0	0	0	0	0	0	0	0	0	0	0	0	0	0	0	0	0	3	0	0	0	0	0	0	0	0	0	0	0	0	0	0	0	0
OTU821	d__Bacteria;p__Proteobacteria;c__Gammaproteobacteria;o__Enterobacterales;f__Enterobacteriaceae;g__Plesiomonas;s__uncultured_bacterium	0	0	0	0	0	0	0	0	0	0	0	0	0	0	0	0	0	0	0	0	0	0	0	0	0	0	0	0	0	0	0	0	0	0	3	0	0	0	0	0	0	0	0	0	0	0	0	0
OTU822	d__Bacteria;p__Proteobacteria;c__Alphaproteobacteria;o__Sphingomonadales;f__Sphingomonadaceae;g__Croceicoccus;__	0	0	0	0	0	0	0	0	0	0	0	0	0	0	0	0	0	0	0	0	0	0	0	0	0	0	0	0	0	0	0	0	0	0	0	3	0	0	0	0	0	0	0	0	0	0	0	0
OTU823	d__Bacteria;p__Firmicutes;c__Clostridia;o__Peptostreptococcales-Tissierellales;f__Peptostreptococcales-Tissierellales;g__Peptoniphilus;s__unidentified	0	0	0	0	0	0	0	0	0	0	0	0	0	0	0	0	0	0	0	0	0	0	0	0	0	0	0	0	0	0	0	0	0	0	0	6	0	0	0	0	0	0	0	0	0	0	0	0
OTU824	d__Bacteria;p__Proteobacteria;c__Gammaproteobacteria;o__Burkholderiales;f__Neisseriaceae;g__Kingella;__	0	0	0	0	0	0	0	0	0	0	0	0	0	0	0	0	0	0	0	0	0	0	0	0	0	0	0	0	0	0	0	0	0	0	0	0	0	0	3	0	0	0	0	0	0	0	0	0
OTU825	d__Bacteria;p__Firmicutes;c__Clostridia;o__Peptostreptococcales-Tissierellales;f__Peptostreptococcales-Tissierellales;g__Finegoldia;s__Finegoldia_magna	0	0	0	0	0	0	0	0	0	0	0	0	0	0	2	0	0	0	0	0	0	0	0	0	0	0	0	0	0	0	0	0	0	0	0	0	0	0	0	0	0	0	0	0	0	0	3	0
OTU826	d__Bacteria;p__Cyanobacteria;c__Cyanobacteriia;o__Cyanobacteriales;f__Chroococcidiopsaceae;g__uncultured;s__uncultured_bacterium	0	0	0	0	0	0	0	0	0	0	0	0	0	0	0	0	0	0	0	0	0	0	0	0	0	0	0	0	0	0	0	0	0	0	0	0	0	0	0	0	0	0	0	0	0	0	0	0
OTU827	d__Bacteria;p__Firmicutes;c__Clostridia;o__Oscillospirales;f__Ruminococcaceae;g__Ruminococcus;s__uncultured_organism	0	0	0	0	0	0	0	0	0	0	0	0	0	0	0	0	0	0	0	0	0	0	0	0	0	0	0	0	0	0	0	0	0	0	0	0	0	0	0	0	0	0	0	0	0	0	0	0
OTU828	d__Bacteria;p__Cyanobacteria;c__Cyanobacteriia;o__Cyanobacteriales;f__Chroococcidiopsaceae;g__Chroococcidiopsis_SAG_2023;__	0	0	0	0	0	0	0	0	0	0	0	0	0	0	0	0	0	0	0	0	0	0	0	0	0	0	0	0	0	0	0	0	0	0	0	0	0	0	0	0	0	0	0	0	0	0	0	0
OTU829	d__Bacteria;p__Firmicutes;c__Clostridia;o__Lachnospirales;f__Lachnospiraceae;g__Tyzzerella;__	0	0	0	0	0	0	0	0	0	0	0	0	0	0	0	0	0	0	0	0	0	0	0	0	0	0	0	0	0	0	0	0	0	0	0	0	0	0	0	0	0	0	0	0	0	0	0	0
OTU830	d__Bacteria;p__Firmicutes;c__Clostridia;o__Lachnospirales;f__Lachnospiraceae;g__[Eubacterium]_oxidoreducens_group;s__uncultured_bacterium	0	0	0	0	0	0	0	0	0	2	0	0	0	0	0	0	0	0	0	0	0	0	0	0	0	0	0	0	0	0	0	0	0	0	0	0	0	0	0	0	0	0	0	0	0	0	0	0
OTU831	d__Bacteria;p__Actinobacteriota;c__Thermoleophilia;o__Solirubrobacterales;f__67-14;g__67-14;s__uncultured_bacterium	0	0	0	0	0	0	0	0	0	0	0	0	0	0	0	0	0	0	0	0	0	0	0	0	0	0	0	0	0	0	0	0	0	0	0	0	0	0	0	0	0	0	0	0	0	0	0	0
OTU832	d__Bacteria;p__Proteobacteria;c__Gammaproteobacteria;o__Aeromonadales;f__Succinivibrionaceae;g__uncultured;s__uncultured_bacterium	0	0	0	0	0	0	0	0	0	0	0	0	0	0	0	0	2	0	0	0	0	0	0	0	0	0	0	0	0	0	0	0	0	0	0	0	0	0	0	0	0	0	0	0	0	0	0	0
OTU833	d__Bacteria;p__Firmicutes;c__Bacilli;o__Erysipelotrichales;f__Erysipelotrichaceae;g__Faecalitalea;__	0	0	0	0	0	0	0	0	0	0	0	0	2	0	0	0	0	0	0	0	0	0	0	0	0	0	0	0	0	0	0	0	0	0	0	0	0	0	0	0	0	0	0	0	0	0	0	0
OTU834	d__Bacteria;p__Proteobacteria;c__Gammaproteobacteria;o__Burkholderiales;f__Neisseriaceae;g__Kingella;s__uncultured_bacterium	0	0	0	0	0	0	0	0	0	0	0	0	0	0	0	0	0	0	0	0	0	0	0	0	0	0	0	0	0	0	0	0	0	0	0	0	0	0	0	0	0	0	0	0	0	0	0	0
OTU835	d__Bacteria;p__Firmicutes;c__Bacilli;o__Erysipelotrichales;f__Erysipelotrichaceae;g__Turicibacter;s__Turicibacter_sp.	0	0	0	0	0	0	0	0	0	0	0	0	0	0	0	0	0	0	0	0	0	0	0	0	0	0	0	0	0	0	0	0	0	0	0	0	0	0	0	0	0	0	0	0	0	0	0	0
OTU836	d__Bacteria;p__Actinobacteriota;c__Actinobacteria;o__Bifidobacteriales;f__Bifidobacteriaceae;g__Bifidobacterium;s__Bifidobacterium_adolescentis	0	0	0	0	0	0	0	0	0	0	0	0	0	0	0	0	0	0	0	0	0	0	0	0	0	0	0	0	0	0	0	0	0	0	0	0	0	0	0	0	0	0	0	0	0	0	0	0
OTU837	d__Eukaryota;p__Vertebrata;c__Mammalia;o__Mammalia;f__Mammalia;g__Mammalia;s__Homo_sapiens	0	0	0	0	0	0	0	0	0	0	0	0	0	0	0	0	0	0	0	0	0	0	0	0	0	0	0	0	0	0	0	0	0	0	0	0	0	0	0	0	0	2	0	0	0	0	0	0
OTU838	d__Bacteria;p__Firmicutes;c__Clostridia;o__Peptostreptococcales-Tissierellales;f__Peptostreptococcaceae;g__Romboutsia;s__Romboutsia_ilealis	0	0	0	0	0	0	0	0	0	0	0	0	0	0	0	0	0	0	0	0	0	0	0	0	0	0	0	0	0	0	0	0	0	0	0	0	0	0	0	0	0	0	0	0	0	0	0	0
OTU839	d__Bacteria;p__Actinobacteriota;c__Actinobacteria;o__Propionibacteriales;f__Propionibacteriaceae;g__Propionicicella;s__uncultured_bacterium	0	0	0	0	0	0	0	0	0	0	0	0	0	0	0	0	0	0	0	0	0	0	0	0	0	0	0	0	0	0	0	0	0	0	0	0	0	0	0	0	0	0	0	0	0	0	0	0
OTU840	d__Bacteria;p__Bacteroidota;c__Bacteroidia;o__Bacteroidales;f__Porphyromonadaceae;g__Porphyromonas;s__Porphyromonas_bennonis	0	0	0	0	0	0	0	0	0	0	0	0	0	0	0	0	0	0	0	0	0	0	0	0	0	0	0	0	0	0	0	0	0	0	0	0	0	0	0	0	0	0	0	0	0	0	0	0
OTU841	d__Bacteria;p__Proteobacteria;c__Gammaproteobacteria;o__Burkholderiales;f__Hydrogenophilaceae;g__Hydrogenophilus;s__uncultured_bacterium	0	0	0	0	0	0	0	0	0	0	0	0	0	0	0	0	0	0	0	0	0	0	0	0	0	0	0	0	0	0	0	0	0	0	0	0	0	0	0	0	0	0	0	0	0	0	0	0
OTU842	d__Bacteria;p__Proteobacteria;c__Alphaproteobacteria;o__Sphingomonadales;f__Sphingomonadaceae;g__Porphyrobacter;__	0	0	0	0	0	0	0	0	0	0	0	0	0	0	0	0	0	0	0	0	0	0	0	0	0	0	0	0	0	0	0	0	0	0	0	0	0	0	0	0	0	0	0	0	0	0	0	0
OTU843	d__Bacteria;p__Actinobacteriota;c__Actinobacteria;o__Corynebacteriales;f__Corynebacteriaceae;g__Corynebacterium;s__Corynebacterium_pseudotuberculosis	0	0	0	0	0	0	0	0	0	0	0	0	0	0	0	0	0	0	0	0	0	0	0	0	0	0	0	0	0	0	0	0	0	0	0	0	0	0	0	0	0	0	0	0	0	0	0	0
OTU844	d__Bacteria;p__Proteobacteria;c__Gammaproteobacteria;o__Pseudomonadales;f__Moraxellaceae;g__Enhydrobacter;s__Petunia_integrifolia	0	0	0	0	0	0	0	0	0	0	0	0	0	0	0	0	0	0	0	0	0	0	0	0	0	0	0	0	0	0	0	0	0	0	0	0	0	0	0	0	0	0	0	0	0	0	0	0
OTU845	d__Bacteria;p__Bacteroidota;c__Bacteroidia;o__Bacteroidales;f__Prevotellaceae;g__Prevotella;s__Prevotella_melaninogenica	0	0	0	0	0	0	0	0	0	0	0	0	0	0	0	0	0	0	0	0	0	0	0	0	0	0	0	0	0	0	0	0	0	0	0	0	0	0	0	0	0	0	0	0	0	0	0	0
OTU846	d__Bacteria;p__Proteobacteria;c__Gammaproteobacteria;o__Xanthomonadales;f__Xanthomonadaceae;g__Lysobacter;s__Lysobacter_soli	0	0	0	0	0	0	0	0	0	0	0	0	0	0	0	0	0	0	0	0	0	0	0	0	0	0	0	0	0	0	0	0	0	0	0	0	0	0	0	0	0	0	0	0	0	0	0	0
OTU847	d__Bacteria;p__Firmicutes;c__Negativicutes;o__Veillonellales-Selenomonadales;f__Veillonellaceae;g__Megasphaera;s__uncultured_organism	0	0	0	0	0	0	0	0	0	0	0	0	0	0	0	0	0	0	0	0	0	0	0	0	0	0	0	0	0	0	0	0	0	0	0	0	0	0	0	0	0	0	0	0	0	0	0	0
OTU848	d__Bacteria;p__Firmicutes;c__Clostridia;o__Lachnospirales;f__Lachnospiraceae;g__Tyzzerella;s__uncultured_bacterium	0	0	0	0	0	0	0	0	0	0	0	0	0	0	0	0	0	0	0	0	0	0	0	0	0	0	0	0	0	0	0	0	0	0	0	0	0	0	0	0	0	0	0	0	0	0	0	0
OTU849	d__Bacteria;p__Actinobacteriota;c__Coriobacteriia;o__Coriobacteriales;f__Atopobiaceae;g__Coriobacteriaceae_UCG-003;s__uncultured_bacterium	0	0	0	0	0	0	0	0	0	0	0	0	0	0	0	0	0	0	0	0	0	0	0	0	0	0	0	0	0	0	0	0	0	0	0	0	0	0	0	0	0	0	0	0	0	0	0	0
OTU850	d__Bacteria;p__Bacteroidota;c__Bacteroidia;o__Flavobacteriales;f__Flavobacteriaceae;g__Flavobacterium;s__uncultured_bacterium	0	0	0	0	0	0	0	0	0	0	0	0	0	0	0	0	0	0	0	0	0	0	0	0	0	0	0	0	0	0	0	0	0	0	0	0	0	0	0	0	0	0	0	0	0	0	0	0
OTU851	d__Bacteria;p__Proteobacteria;c__Gammaproteobacteria;o__Alteromonadales;f__Alteromonadaceae;g__Alishewanella;s__uncultured_bacterium	0	0	0	0	0	0	0	0	0	0	0	0	0	0	0	0	0	0	0	0	0	0	0	0	0	0	0	0	0	0	0	0	0	0	0	0	0	0	0	0	0	0	0	0	0	0	0	0
OTU852	d__Bacteria;p__Campilobacterota;c__Campylobacteria;o__Campylobacterales;f__Campylobacteraceae;g__Campylobacter;s__Campylobacter_gracilis	0	0	0	0	0	0	0	0	0	0	0	0	0	0	1	0	0	0	0	0	0	0	0	0	0	0	0	0	0	0	0	0	0	0	0	0	0	0	0	0	0	0	0	0	0	0	0	0
OTU853	d__Bacteria;p__Proteobacteria;c__Gammaproteobacteria;o__Aeromonadales;f__Aeromonadaceae;g__Aeromonas;s__uncultured_bacterium	0	0	0	0	0	0	0	0	0	0	0	0	0	0	0	0	0	0	0	0	0	0	0	0	0	0	0	0	0	0	0	0	0	0	0	0	0	0	0	0	0	0	0	0	0	0	0	0
OTU854	d__Bacteria;p__Proteobacteria;c__Alphaproteobacteria;o__Rhizobiales;f__Rhizobiaceae;g__Ochrobactrum;s__Ochrobactrum_sp.	0	0	0	0	0	0	0	0	0	0	0	0	0	0	0	0	0	0	0	0	0	0	0	0	0	0	0	0	0	0	0	0	0	0	0	0	0	0	0	0	0	0	0	0	0	0	0	0
OTU855	d__Bacteria;p__Proteobacteria;c__Gammaproteobacteria;o__Burkholderiales;f__Alcaligenaceae;g__Alcaligenes;s__Alcaligenes_faecalis	0	0	0	0	0	0	0	0	0	0	0	0	0	0	0	0	0	0	0	0	0	0	0	0	0	0	0	0	0	0	0	0	0	0	0	0	0	0	0	0	1	0	0	0	0	0	0	0
OTU856	d__Bacteria;p__Proteobacteria;c__Gammaproteobacteria;o__Burkholderiales;f__Alcaligenaceae;__;__	0	0	0	0	0	0	0	0	0	0	0	0	0	0	0	0	0	0	0	0	0	0	0	0	0	0	0	0	0	0	0	0	0	0	0	0	0	0	0	0	0	0	0	1	0	0	0	0
OTU857	d__Bacteria;p__Bacteroidota;c__Bacteroidia;o__Bacteroidales;f__Prevotellaceae;g__Prevotella;s__unidentified	0	0	0	0	0	0	0	0	0	0	0	0	0	0	0	0	0	0	0	0	0	0	0	0	0	0	0	0	0	0	0	0	0	0	0	0	0	0	0	0	0	0	0	0	0	1	0	0
OTU858	d__Bacteria;p__Firmicutes;c__Bacilli;o__Exiguobacterales;f__Exiguobacteraceae;g__Exiguobacterium;s__uncultured_bacterium	0	0	0	0	0	0	0	0	0	0	0	0	0	0	0	0	0	0	0	0	0	0	0	0	0	0	0	0	0	0	0	0	0	0	0	0	0	0	0	0	0	0	0	0	0	0	0	1
OTU859	d__Bacteria;p__Actinobacteriota;c__Actinobacteria;o__Corynebacteriales;f__Corynebacteriaceae;g__Corynebacterium;s__Corynebacterium_falsenii	0	0	0	0	0	0	0	0	0	0	0	0	0	0	0	0	0	0	0	0	0	0	0	0	0	0	0	0	0	0	0	0	0	0	0	0	0	0	0	0	0	0	0	0	0	0	0	0
OTU860	d__Bacteria;p__Proteobacteria;c__Gammaproteobacteria;o__Burkholderiales;f__Rhodocyclaceae;g__Propionivibrio;s__uncultured_bacterium	0	0	0	0	0	0	0	0	0	0	0	0	0	0	0	0	0	0	0	0	0	0	0	0	0	0	0	0	0	0	0	0	0	0	0	0	0	0	0	0	0	0	0	0	0	0	0	0
[truncated: 36 more columns]

## Sheet: supplementary table 4
Alpha diversity indices (In Baseline)		Shapiro test,p=0.03	Shapiro test,p=0.09	Shapiro test,p<0.05	Shapiro test,p<0.05
Group	Sample ID	Shannon index	Chao1 index	Simpson index	Faith PD
Mild COVID-19	M1T1	2.44774	43	0.850967	27.8096
Mild COVID-19	M2T1	3.09959	52	0.918753	38.9306
Mild COVID-19	M3T1	3.16493	47	0.930358	37.3465
Mild COVID-19	M4T1	2.90069	41	0.904187	22.3227
Mild COVID-19	M5T1	3.32261	41	0.950029	22.4968
Mild COVID-19	M6T1	1.98009	31	0.744366	22.2008
Mild COVID-19	M7T1	2.37883	29	0.848944	19.8053
Severe COVID-19	S1T1	1.4809	18	0.680099	14.9229
Severe COVID-19	S2T1	2.66414	34	0.898231	22.4686
Severe COVID-19	S3T1	2.07297	39	0.70357	23.0347
Severe COVID-19	S4T1	2.51764	41	0.826099	7.99356
Severe COVID-19	S5T1	1.39865	39	0.458203	31.6395
Severe COVID-19	S6T1	3.06341	49	0.896429	34.8999
Severe COVID-19	S7T1	2.15221	33	0.767506	19.6169
Severe COVID-19	S8T1	3.21766	56	0.923031	21.5186
Severe COVID-19	S9T1	3.48058	69	0.949846	20.9849
Severe COVID-19	S10T1	3.32114	44	0.948904	61.3211
Severe COVID-19	S11T1	0.534677	25	0.174321	25.3354
Severe COVID-19	S12T1	1.43528	33	0.526681	32.5183
Severe COVID-19	S13T1	0.971853	35	0.32308	20.6234
Severe COVID-19	S14T1	2.32587	48	0.801372	48.7789
Severe COVID-19	S15T1	2.453	41	0.845406	21.6378
Severe COVID-19	S16T1	1.30423	38	0.551149	46.2454
Severe COVID-19	S17T1	0.814035	12	0.520618	54.4327
Severe COVID-19	S18T1	2.04369	26	0.808811	24.1755
Severe COVID-19	S19T1	1.11583	18	0.57394	16.1072
Severe COVID-19	S20T1	2.41624	31	0.844506	18.719
Severe COVID-19	S21T1	1.86834	21	0.751752	27.5438
Severe COVID-19	S22T1	2.28988	26	0.844865	19.9256
Severe COVID-19	S23T1	2.19097	23	0.811323	121.151
Severe COVID-19	S24T1	2.21715	19	0.836769	22.8634
Severe COVID-19	S25T1	1.2639	17	0.610498	28.0612
Severe COVID-19	S26T1	0.45596	18	0.149104	26.8304
Severe COVID-19	S27T1	1.91996	22	0.769557	26.046
Severe COVID-19	S28T1	0.306067	3	0.135815	21.1331
Severe COVID-19	S29T1	1.53681	31	0.599538	18.9137
Severe COVID-19	S30T1	1.57612	21	0.735496	22.6347
Severe COVID-19	S31T1	2.63475	44	0.870394	7.31917
Severe COVID-19	S32T1	2.15885	34	0.791799	26.4503
Severe COVID-19	S33T1	1.29133	6	0.706364	29.3512
Severe COVID-19	S34T1	2.72179	40	0.892171	34.0053
Severe COVID-19	S35T1	2.57664	40	0.860376	47.1611
Severe COVID-19	S36T1	2.56941	39	0.872502	10.5429
Severe COVID-19	S37T1	3.14317	54	0.93239	44.5599
Severe COVID-19	S38T1	2.92974	45	0.89386	35.18
Severe COVID-19	S39T1	2.41303	34	0.801441	43.4131
Severe COVID-19	S40T1	1.68922	24	0.727637	38.7421
Severe COVID-19	S41T1	1.79886	16	0.787324	60.7775
Severe COVID-19	S42T1	1.77908	27	0.7483	37.7892
Severe COVID-19	S43T1	2.08948	28	0.800475	24.3896
Severe COVID-19	S44T1	0.607924	16	0.231246	13.6203
Severe COVID-19	S45T1	2.1047	24	0.812797	25.2092

## Sheet: supplementary table 5
Beta diversity (Bray curtis distance) in baseline samples
	Axis.1	Axis.2	Axis.3	Axis.4	Axis.5	Axis.6	Axis.7	Axis.8	Axis.9	Axis.10	Axis.11	Axis.12	Axis.13	Axis.14	Axis.15	Axis.16	Axis.17	Axis.18	Axis.19	Axis.20	Axis.21	Axis.22	Axis.23	Axis.24	Axis.25	Axis.26	Axis.27	Axis.28	Axis.29	Axis.30	Axis.31	Axis.32	Axis.33
M1T1	0.30204	-0.050901	0.12299	0.041764	0.23745	0.16912	0.089815	-0.026791	-0.085139	-0.0055048	0.038937	0.061847	0.040603	-0.078357	-0.032252	-0.024798	0.022311	0.065979	-0.00078504	-0.0588	0.10412	0.013463	-0.0078951	-0.053811	0.016693	-0.017663	-0.003893	0.023293	-0.016604	-0.033111	0.0030481	0.0051457	-0.0039859
M2T1	0.06078	-0.32782	0.22199	-0.042067	0.2647	-0.0023607	0.12272	0.17278	-0.046105	-0.036953	-0.10883	0.0064582	-0.10169	0.0044455	-0.054032	-0.088047	0.00039169	-0.06124	0.075961	0.029576	0.10048	-0.024062	0.0013429	-0.0014779	0.0060245	0.06847	0.018788	0.010963	0.019726	0.011495	-0.0047058	0.017267	0.0017827
M3T1	-0.062614	-0.28365	0.20557	-0.11967	0.27296	-0.22162	0.14911	0.20075	-0.055092	0.082257	0.075314	-0.073562	0.18836	0.061885	-0.0049281	-0.0967	0.02167	0.040552	-0.098745	-0.039752	-0.039246	0.0021047	0.041849	-0.01407	0.02769	-0.00995	-0.0048915	0.0045006	-0.0065324	0.019484	0.0047824	-0.012204	-0.0012712
M4T1	-0.038238	-0.46111	-0.029405	-0.17373	-0.10597	0.2457	-0.030546	-0.012204	0.028821	0.035341	-0.081725	-0.017476	-0.071408	0.026223	-0.0026686	-0.035171	-0.015448	-0.0040919	0.029382	-0.020229	-0.054846	-0.0059953	-0.023314	0.011558	0.019603	-0.022169	-0.0086431	-0.026517	-0.0073928	0.027765	0.0084831	0.00567	-0.0018581
M5T1	-0.050892	-0.39329	-0.026442	-0.22217	-0.13447	0.047962	0.016918	-0.10929	0.023802	-0.062051	-0.0040139	-0.030714	-0.067474	-0.060087	0.01009	-0.0623	-0.040033	0.050336	-0.084152	0.14174	0.070493	0.08783	-0.020962	-0.061115	-0.025627	-0.046758	0.017251	-0.012307	-0.010309	0.0096658	-0.0050144	-0.0060403	-6.6928e-05
M6T1	-0.18299	-0.20414	-0.078707	-0.098799	-0.041908	-0.14525	-0.22588	0.089198	-0.41645	-0.20775	0.22357	0.085428	-0.10563	0.022849	0.088682	-0.0076143	0.045818	-0.0066707	0.017181	-0.012022	-0.022613	-0.0030492	0.0080165	-0.0090925	-0.0076224	0.0057572	-0.00032093	0.016862	0.00044769	0.0033441	-0.0018468	-0.0064227	-0.0012544
M7T1	-0.087338	-0.44563	-0.12302	-0.32517	-0.19594	0.13482	0.015526	-0.0039836	0.029335	-0.013153	0.0021495	-0.076821	0.036498	0.090567	-0.0019831	0.067771	-0.023666	-0.0095989	-0.010148	-0.0014142	-0.016855	-0.041974	0.015306	0.089138	0.02288	0.024119	0.029405	0.04256	-0.023047	-0.0029148	-0.0081331	0.0014293	-0.0038324
S1T1	-0.25231	0.0563	-0.29622	0.31287	-0.0015411	-0.045822	0.12357	-0.14964	-0.069723	-0.049732	0.034292	-0.085417	0.045432	0.056751	-0.033182	0.02494	-0.061423	-0.09889	-0.0025244	-0.026381	0.082424	0.059447	-0.016311	0.012455	-0.021082	-0.015819	-0.035422	0.021035	0.0011041	0.034169	0.019978	-0.010214	-0.00057527
S2T1	-0.12418	-0.29481	-0.25726	-0.12774	-0.18221	0.056281	0.10207	-0.11889	0.023139	-0.02108	-0.10689	0.13626	0.049081	0.037453	0.023204	0.018549	-0.045075	0.056219	-0.027095	-0.033339	-0.0061771	-0.030434	-0.0083542	-0.028015	-0.018226	0.031246	0.010601	0.0038606	-0.0077899	0.0057371	-0.0076986	-0.0080105	-0.0042784
S3T1	-0.38509	-0.19749	-0.28588	0.12636	-0.13677	0.044615	0.18196	0.1421	0.07397	0.039167	0.023064	0.063602	-0.040859	-0.078065	-0.015689	-0.055419	0.070377	-0.036079	0.020991	0.058916	-0.025884	-0.017952	0.047835	0.0095616	-0.03433	-0.051822	0.0080171	0.012554	-0.004101	-0.011619	-0.011292	0.004267	0.002397
S4T1	-0.30219	-0.054394	-0.18475	0.26396	0.01436	-0.086345	0.079183	0.059481	0.010806	-0.091419	0.0061555	-0.14013	-0.090288	-0.056474	-0.036787	-0.012907	-0.12284	0.048082	-0.067445	0.047321	0.0058531	-0.105	0.016927	0.023651	0.013051	0.040558	-0.013722	-0.014746	0.011869	-0.037831	0.02549	0.0009375	0.00011367
S5T1	0.35947	0.095559	-0.29569	-0.11128	0.12574	-0.0075657	-0.085832	0.076646	0.028686	-0.011194	-0.023753	-0.036434	-0.098974	-0.044852	-0.055297	-0.020021	-0.024771	0.0051147	0.0010299	0.053756	-0.051031	0.033933	-0.013521	-1.0623e-05	-0.024638	0.044591	-0.034648	0.017769	0.0099945	0.020658	0.0055781	-0.017533	-0.00029542
S6T1	-0.21625	0.051868	0.25484	-0.15677	0.16823	-0.1255	-0.089583	-0.084323	0.13104	0.0082521	0.079054	-0.14647	-0.12727	0.024984	0.10991	0.10147	0.0052576	-0.041162	-0.0047808	0.00020466	-0.025388	-0.052702	0.024399	-0.046796	-0.030095	-0.0098743	0.0041624	-0.0092094	-0.017787	0.0077515	-0.01727	0.0045929	0.0034545
S7T1	-0.13402	-0.45813	-0.12574	-0.34427	-0.21381	0.13708	-0.011577	0.052737	0.029914	0.021606	0.0072978	-0.044672	0.081035	0.037266	0.031279	0.049122	0.065876	-0.0023261	0.047268	-0.065618	0.022858	0.0046802	-0.029922	-0.054667	0.019515	0.0136	-0.049592	-0.012799	0.034464	-0.032641	0.011212	-0.0084888	0.0078294
S8T1	-0.30544	-0.14441	0.03651	0.060048	0.13638	-0.20187	-0.0097045	-0.016611	0.15188	0.068119	0.065024	0.22059	0.019258	0.082118	0.066463	0.0053265	-0.062076	-0.06447	-0.025269	0.019757	0.0085394	-0.0051593	-0.055135	-0.023476	0.0039367	0.039793	-0.0097891	-0.030004	0.0028259	-0.014763	-0.01572	0.0099154	-0.0010585
S9T1	-0.15699	-0.15958	0.15652	-0.049819	0.14323	-0.19993	-0.063581	-0.022606	0.18087	0.035603	-0.033862	0.19625	-0.095359	0.014237	0.0095842	0.068094	-0.023499	-0.029719	0.053014	-0.0091172	0.047045	0.0080408	0.013988	0.019026	0.043471	-0.029718	-0.010565	0.036337	-0.017677	1.9848e-05	0.025217	-0.016899	-0.00061177
S10T1	-0.29295	-0.22604	-0.018054	-0.028584	0.098996	-0.1843	-0.20296	-0.19046	0.0083797	0.10894	-0.031171	-0.088224	0.0968	-0.0093753	-0.0090778	-0.1251	0.092934	-0.040859	0.059695	0.044745	-0.019409	-0.047946	0.020825	0.016439	-0.059203	-0.020387	0.0043418	-0.0033007	0.00071413	-0.019509	0.0049006	-0.003176	-0.0017726
S11T1	0.35202	0.15676	-0.41378	-0.1648	0.091898	-0.040522	-0.068934	0.11084	0.023871	0.050349	-0.0017995	-0.016047	0.012362	-0.0068556	-0.026743	-0.0027677	-0.030941	-0.0078339	0.014316	0.012221	0.039918	0.0065158	0.0114	-0.01398	0.0020162	-0.0029991	0.0071472	-0.038817	0.022897	-0.00044173	-0.023994	-0.01455	-0.0036594
S12T1	-0.39502	0.28078	0.1015	-0.20555	-0.036737	0.045229	-0.10789	-0.024389	-0.038073	0.038134	-0.13386	-0.00078995	0.027342	-0.11192	-0.008518	-0.063511	-0.017638	-0.0015499	0.025849	-0.027183	0.041607	-0.033479	0.035084	-0.0026699	-0.014065	0.013542	0.017523	0.0015095	-0.019551	0.0037774	0.021772	-0.005369	0.00027713
S13T1	0.34544	0.10182	-0.38736	-0.17269	0.11929	-0.046875	-0.064963	0.10558	0.034017	0.046026	0.022582	-0.028724	0.029207	-0.077575	-0.016986	0.012989	0.0054169	0.01559	0.010532	-0.053278	0.023421	0.0059058	0.017776	-0.012469	-0.01749	0.036297	0.013689	0.0041894	-0.043097	0.022987	-0.0042153	0.019711	0.0056336
S14T1	0.1532	-0.046014	0.06291	0.096877	0.13318	-0.041254	0.14027	-0.055752	-0.19073	0.041452	-0.27476	0.042851	-0.10356	0.076384	-0.025836	0.071864	0.099958	0.0090913	-0.046549	0.0054658	-0.043269	-0.036165	-0.0091826	-0.015074	-0.0022501	-0.038891	-0.024025	-0.02898	-0.014059	0.01845	0.0084254	0.0021937	0.0030827
S15T1	0.34596	0.012312	0.082206	0.14006	-0.15989	-0.093018	0.01964	-0.00927	-0.0064385	0.00035599	-0.024773	0.023063	-0.054115	-0.10525	0.051613	-0.0089254	-0.033303	0.016175	0.033179	-0.1119	0.031394	-0.0061938	0.0266	0.038962	-0.027016	0.012994	0.0079635	-0.045772	-0.0094335	-0.0045463	-0.022827	-0.032085	-4.0963e-05
S16T1	-0.050208	0.40287	0.10074	-0.28983	-0.047994	0.1092	0.047468	-0.046034	-0.024194	-0.019181	-0.088556	0.064694	0.049083	-0.071811	-0.0016137	0.00030213	-0.040018	-0.075156	-0.031288	-0.034262	-0.04056	-0.016538	-0.00084693	-0.019835	-0.063158	0.016037	-0.019105	0.038245	-0.0017015	0.0018489	-0.009927	0.0045706	0.00049955
S17T1	-0.4816	0.34664	-0.037396	0.052636	-0.053671	0.068926	0.14451	0.1214	0.053939	0.0080931	0.058572	0.022368	-0.013766	-0.018874	0.0017301	-0.016027	0.048531	-0.005181	0.025525	0.0087179	0.013037	0.024076	-0.0011318	0.034775	0.0012726	-0.020272	-0.0085276	0.024219	0.00065109	-0.0074806	-0.010608	-0.014372	0.0073206
S18T1	0.35917	0.047941	0.16323	0.08147	-0.094516	-0.13119	0.16585	0.013972	-0.12336	0.00061889	-0.13922	-0.052666	-0.0046002	0.068654	-0.0085551	0.081668	0.09124	-0.050845	-0.059427	0.029498	0.025879	0.020626	-0.029927	0.026926	-0.018857	0.038145	0.038427	0.0098346	0.0011548	-0.03221	-0.011416	-0.013961	-5.7873e-06
S19T1	-0.45137	0.30516	-0.041827	0.095752	-0.048038	0.060034	0.14779	0.11101	0.087359	-0.0079612	0.060004	0.042575	-0.046696	0.024619	-0.032882	0.03121	0.088768	0.03974	0.014215	0.010546	-0.01437	-0.012162	0.021056	-0.028191	-0.020699	-0.0093233	0.0019284	0.0045967	0.013982	0.0066943	-0.0090309	0.0077588	-0.010388
S20T1	-0.072394	-0.0043281	0.092115	0.18512	-0.0076565	-0.14937	-0.16026	0.11339	0.17357	-0.38124	-0.16189	0.019449	0.12277	0.017583	-0.076423	-0.0087322	0.015345	0.066615	0.02097	-0.016205	-0.029638	-0.017447	-0.038965	0.0007047	-0.0096377	-0.013265	-0.0091025	0.0064184	0.016428	0.017667	-0.012527	0.00043106	0.0013095
S21T1	-0.28	-0.022423	-0.11771	0.4537	0.0652	0.20878	0.0078176	0.082771	-0.030164	0.039957	0.029364	-0.017194	-0.040658	-0.036446	-0.013556	0.013479	0.045784	-0.026289	0.033315	-0.032129	-0.044223	0.010467	-0.028917	-0.0023973	0.023458	-0.0081979	-0.013579	-0.021607	-0.016542	-0.0012703	0.00010431	-0.0017833	-0.001442
S22T1	0.08293	0.06717	-0.17456	0.19027	0.11947	0.050558	-0.010602	-0.24022	-0.068117	0.021805	-0.085499	-0.0025295	-0.023189	0.039375	0.11273	-0.1554	-0.037982	0.033346	0.067105	-0.0063876	-0.040193	0.0061369	-0.00045343	0.014959	0.059295	0.0045749	0.0047698	0.0072953	0.014243	-0.003747	-0.013082	0.007789	0.00066103
S23T1	0.34445	-0.05606	0.07237	0.071021	0.17122	0.2675	0.025971	-0.071727	0.026516	-0.032819	0.094623	0.11367	0.057127	0.025175	0.073937	0.04864	-0.018334	0.0048907	-0.055877	0.06951	0.015609	-0.017993	0.10011	0.065556	0.011067	-0.00085993	-0.0050957	-0.0086813	0.022999	0.020432	-0.0058178	-0.0040784	0.0055222
S24T1	-0.15569	-0.061127	0.018121	0.40181	0.11354	0.24742	-0.21441	-0.04003	-0.091737	0.044119	-0.06064	0.050973	0.12136	0.022117	0.0096061	0.069874	-0.020857	0.030159	-0.021286	0.020337	0.00094649	-0.0058065	0.07645	-0.039825	-0.047037	0.017267	0.0045913	0.0037856	0.011489	-0.0072982	-0.00060947	0.0018212	0.00066337
S25T1	-0.4762	0.32346	0.016457	-0.033148	-0.064872	0.04921	0.033073	0.054586	-0.054127	-0.023163	0.021445	0.032775	-0.0028073	0.011928	0.035504	0.018857	-0.079348	0.0081073	-0.060955	-0.013094	-0.045309	-0.00037297	-0.023025	-0.036687	0.0052635	0.035859	0.021235	-0.017282	-0.017426	-0.0053906	0.019502	0.0047351	0.0023884
S26T1	-0.31166	0.3916	0.20217	-0.30388	-0.047884	0.08434	-0.10227	0.082667	-0.078749	0.017926	-0.027306	-0.0015162	0.085961	-0.030598	-0.025359	-0.025305	0.0049972	-0.14352	-0.039436	0.043274	0.032612	-0.0059133	-0.013109	0.033407	0.05412	-0.0054147	-0.026036	-0.039756	0.0062306	0.0086536	-0.0035704	-0.0028463	-0.0044435
S27T1	0.26538	-0.059914	0.28406	0.28257	-0.29962	0.11882	-0.18067	0.19117	0.044642	0.033604	0.031412	-0.056853	-0.040547	0.024782	-0.026522	-0.0047924	-0.017161	-0.042418	-0.01206	-0.015393	0.06029	-0.014843	0.013742	-0.028882	0.016992	-0.026876	0.024644	0.001283	0.0053023	0.010464	0.0029221	0.0021608	0.00048396
S28T1	0.38612	0.19161	-0.39434	-0.12338	0.13497	0.0079894	-0.089975	0.12656	0.021305	0.037426	-0.00018046	-0.036496	0.0054069	0.093675	-0.0030048	0.047209	0.0013862	-0.037455	-0.014704	0.017759	-0.0070038	0.022044	-0.032957	-0.0042369	-0.0036456	-0.025502	0.0075409	0.012814	0.013007	-0.019386	0.0010943	0.019097	0.00023019
S29T1	-0.29877	0.28882	0.25327	-0.2299	0.0040898	-0.0021787	0.011913	0.065568	-0.14316	0.031386	-0.10185	-0.0057211	-0.0086769	-0.023452	0.068595	0.0029655	-0.097128	0.088208	0.038279	0.02076	-0.027436	0.059822	-0.02998	0.032987	0.021626	-0.047574	0.011499	0.013365	0.019646	-0.012526	-0.011472	0.0090109	0.0020509
S30T1	0.39173	0.083586	0.074259	0.035837	-0.1288	-0.128	0.19814	-0.013553	-0.085285	-0.01738	0.052773	-0.061815	0.14232	-0.059459	0.051092	0.11665	-0.044987	0.030673	0.14788	0.11761	0.0043037	-0.064762	-0.0018327	-0.034409	0.032695	-0.0081809	-0.031644	-0.0042792	-0.025971	0.0088381	-0.0047688	0.0036466	-0.0017248
S31T1	-0.028655	-0.0064648	0.39273	-0.083635	0.13268	0.14984	0.05773	0.085514	0.064179	-0.008767	0.088109	-0.059455	-0.045158	0.09855	-0.13322	-0.026392	-0.050364	0.06109	0.044287	-0.021745	-0.065318	0.039616	0.021841	-0.009559	-0.0011103	0.0053932	0.0039953	-0.012548	-0.018848	-0.0070232	-0.0065658	-0.01133	0.00034884
S32T1	0.079503	0.28873	0.071601	-0.11979	0.06735	0.021826	-0.037919	-0.18076	0.10462	0.030945	-0.022722	-0.11209	-0.094554	0.0053888	0.029687	0.033884	0.045317	0.033875	-0.017721	-0.011136	-0.012278	0.0060776	0.044257	-0.046421	0.040933	0.020167	-0.016893	0.034981	0.03146	-0.0025213	-0.00095831	-0.015894	-0.0036348
S33T1	0.057697	0.40785	0.046637	-0.23974	0.004824	0.082755	0.10077	-0.13038	0.065743	-0.092367	0.12958	0.0077683	-0.0039188	0.10863	0.050988	-0.03427	0.10553	0.10086	0.026101	-0.0093482	0.080158	-0.032852	-0.036671	0.045274	-0.046282	0.0089116	0.016651	-0.034838	0.0089039	0.012996	0.026704	0.0076229	9.1859e-05
S34T1	0.34984	-0.099263	0.1065	-0.016512	-0.057411	-0.11938	0.17917	-0.047583	0.0064048	0.024408	0.074191	0.052985	0.044023	-0.097509	-0.02471	0.024998	-0.036792	-0.068915	0.04586	-0.014741	-0.10005	0.019864	-0.0010371	-0.028748	-0.0162	-0.011434	0.069432	-0.0049224	0.048271	0.011683	0.030752	-0.0024725	0.00081524
S35T1	0.37891	-0.067865	0.17985	0.058105	-0.073429	-0.057507	0.12317	0.0036814	0.0028184	0.046918	0.055411	-0.016806	-0.024569	0.06741	0.028819	-0.077429	-0.087898	-0.0076229	-0.004485	-0.038984	-0.019797	0.041357	-0.0055565	0.036775	-0.085437	-0.013866	-0.061811	0.0031876	-0.0035845	-0.016017	-0.001827	0.012507	-0.0013284
S36T1	0.38051	0.028539	0.061259	0.062785	-0.089332	-0.035805	0.029831	-0.030519	0.13355	-0.23818	-0.051268	-0.047812	0.015332	-0.042415	0.13765	-0.047694	0.0456	-0.090766	-0.044103	-0.030219	-0.018563	0.062913	0.066152	-0.0051048	0.038915	-0.020591	-0.0017329	-0.0089928	-0.020458	-0.021805	0.0097879	0.017179	-0.0015431
S37T1	-0.045032	-0.18823	0.022047	-0.16817	-0.0071797	-0.1173	-0.013261	-0.19528	-0.055645	-0.012358	0.077257	0.034559	-0.045703	-0.15296	-0.20238	0.092298	0.026468	0.021741	-0.034958	-0.054404	-0.0092209	0.017814	0.039342	0.041835	0.021672	-0.0065929	-0.023539	-0.01668	0.019531	-0.0041913	-0.008765	0.027153	-0.0010572
S38T1	0.01123	-0.21814	0.26062	0.13811	0.25075	0.11026	-0.1661	-0.040946	0.028078	0.01577	0.04447	-0.064736	0.043719	-0.095016	0.0039359	0.093214	-0.016604	0.0060831	-0.015122	0.0059912	0.0087776	-0.0009885	-0.11433	0.0466	-0.033284	-0.035852	0.01454	0.0067495	-0.0018333	-0.006484	0.0003817	-0.0037341	-0.00089792
S39T1	-0.4144	-0.12385	-0.18737	0.20877	0.059122	-0.084269	0.057262	0.034037	0.048152	0.090787	-0.0067496	-0.087799	0.027415	-0.11247	0.14756	0.036776	0.055104	0.053958	-0.033614	-0.042185	0.0064254	0.05857	-0.045888	0.02334	0.02623	0.035202	0.01521	0.0027038	0.0087447	0.023551	-0.0060464	0.0065571	-0.00073949
S40T1	0.43724	0.054184	0.10081	0.18156	-0.16224	0.11817	-0.03444	-0.00043248	-0.0028269	0.069957	0.05749	-0.012685	-0.037655	0.027839	0.031352	-0.054435	-0.012921	-0.042482	-0.017185	-0.045765	-0.0075828	-0.085357	-0.051141	-0.019593	0.0035243	-0.0098599	0.0022489	0.023786	0.011454	0.01667	-0.0036093	0.0066956	-0.0021612
S41T1	-0.31887	0.14874	-0.14798	0.12577	-0.026209	-0.048558	0.016214	-0.25857	-0.041446	-0.04626	0.058264	-0.056799	0.028273	0.13744	-0.15736	-0.0032165	-0.039428	-0.049001	0.035822	-0.027008	0.015999	0.034245	0.006987	-0.023918	0.029649	-0.0056402	0.039583	-0.00746	-0.013007	-0.0028036	-0.017537	0.00071715	0.0035208
S42T1	0.25092	0.18949	-0.010193	0.063971	-0.21624	-0.17055	-0.046562	-0.07935	0.017981	0.094546	0.071021	0.065606	-0.00076632	-0.023931	-0.06878	-0.084685	0.020246	0.056491	-0.09345	0.0068707	0.011612	-0.085079	-0.044615	-0.0057584	0.04295	-0.032026	-0.0069733	0.022132	-0.00067297	0.0064419	-0.009327	-0.0013878	0.0051126
S43T1	-0.012962	0.060488	0.19835	0.18049	-0.36707	-0.21516	-0.19064	0.069246	0.00037021	0.17538	-0.047265	0.010055	0.0026042	0.070328	-0.01227	0.029224	0.013339	0.080056	0.022949	0.032759	0.02294	0.082653	0.048547	0.015477	-0.0087938	0.04058	-0.010787	-0.00052639	0.0026488	0.0080015	0.01136	0.015412	-0.00056676
S44T1	0.32358	0.19561	-0.40262	-0.059888	0.099552	-0.054864	-0.1061	0.1182	0.0052453	0.028642	-0.04325	0.053449	-0.0040738	0.060729	-0.0048395	0.028144	-0.026574	0.030734	0.0092068	-0.011016	-0.013153	-0.0054008	0.014681	0.02176	0.007924	-0.062947	0.021124	-0.010976	-0.01272	-0.019523	0.019709	-0.0051576	-0.0017328
S45T1	0.36621	0.077185	0.074069	0.099279	-0.027772	0.11992	-0.072809	-0.084293	0.043557	-0.0093773	0.080398	0.071191	0.022593	-0.045628	-0.058567	-0.047863	0.089437	-0.0096239	0.0032506	0.085719	-0.077326	0.047427	-0.049532	0.0091195	0.023321	0.077224	-0.0059715	0.00017082	-0.030043	-0.01219	0.0089788	-0.0079851	0.00063769

## Sheet: supplementary table 6
Relative abundance of genus in the baseline (Mild vs Severe COVID-19)
Genus	LDAscore	Pvalues	FDR (qvalues)
__	4.64	0.00038079	0.022467
g__Eubacterium_hallii_group	4.72	0.00094455	0.027864
g__Bifidobacterium	5.69	0.0014225	0.027866
g__Blautia	5.21	0.0018892	0.027866
g__Agathobacter	5.33	0.0044346	0.036324
g__Megamonas	5.61	0.0044346	0.036324
g__Eubacterium_eligens_group	4.16	0.0046223	0.036324
g__Fusicatenibacter	4.53	0.0049253	0.036324
g__Chloroplast	5	0.0072555	0.044858
g__Muribaculaceae	4.63	0.007603	0.044858
g__Subdoligranulum	4.49	0.010323	0.052019
g__Dorea	4.64	0.01058	0.052019
g__Lactobacillus	4.73	0.012934	0.058699
g__Eggerthella	-4.42	0.017612	0.071776
g__Streptococcus	4.82	0.018248	0.071776
g__Megasphaera	4.75	0.032754	0.12078
g__Collinsella	5.28	0.041074	0.13714
g__Alloprevotella	4.13	0.041839	0.13714
g__Dialister	5.08	0.061867	0.19211
g__Sutterella	4.07	0.075593	0.223
g__Senegalimassilia	4.41	0.088109	0.24754
g__Lachnoclostridium	4.41	0.093287	0.25018
g__Brevibacterium	-3.94	0.10867	0.27133
g__Enterococcus	-5.77	0.027	0.27133
g__Peptoniphilus	-4.79	0.11497	0.27133
g__Ruminococcus_torques_group	-4.13	0.14834	0.33661
g__Escherichia_Shigella	-5.83	0.17373	0.37964
g__Corynebacterium	-5.8	0.18415	0.38803
g__Butyricicoccus	3.67	0.21019	0.42762
g__Prevotella	5.06	0.26362	0.51754
g__Porphyromonas	-4.83	0.27193	0.51754
g__uncultured	3.67	0.28223	0.52036
g__Holdemanella	4.15	0.29109	0.52043
g__Alistipes	-3.1	0.32731	0.55638
g__Faecalibacterium	4.94	0.33006	0.55638
g__Staphylococcus	-4.87	0.013	0.63229
g__Paraprevotella	3.84	0.39826	0.63507
g__UBA1819	-4.44	0.41981	0.63631
g__Lawsonella	4.23	0.42061	0.63631
g__Acinetobacter	3.87	0.46058	0.67512
g__Bacteroides	5.03	0.47709	0.67512
g__Finegoldia	-5.47	0.49011	0.67512
g__Klebsiella	4.21	0.49204	0.67512
g__Pseudomonas	-4.6	0.51424	0.68955
g__Ruminococcus	3.29	0.60229	0.78007
g__UCG_002	-1.93	0.60819	0.78007
g__Rothia	-2.77	0.66592	0.81288
g__Clostridium_sensu_stricto_1	-3.48	0.66592	0.81288
g__Anaerococcus	-4.32	0.6751	0.81288
g__Phascolarctobacterium	-4.22	0.73633	0.86887
g__Eubacterium_coprostanoligenes_group	3.4	0.75686	0.87558
g__Catenibacterium	4.06	0.81009	0.91914
g__Dermabacter	-3.7	0.84229	0.93301
g__Parabacteroides	-4.4	0.85617	0.93301
g__Bilophila	-3.63	0.86975	0.93301
g__UCG_005	-2.65	0.91797	0.96715
g__Ruminococcus_gnavus_group	2.66	0.93809	0.971
g__Actinomyces	-4.03	0.95782	0.97434
g__Slackia	-3.57	0.98594	0.98594

## Sheet: supplementary table 7
Alpha diversity in Lachnospiraceae family
Sample ID	Group	ShanonIndex	SimpsonIndex	ChaoIndex
M1T1	Mild COVID-19	1.84509	1.84509	1.84509
M2T1	Mild COVID-19	2.90223	2.90223	2.90223
M3T1	Mild COVID-19	2.33819	2.33819	2.33819
M4T1	Mild COVID-19	2.29611	2.29611	2.29611
M5T1	Mild COVID-19	2.72636	2.72636	2.72636
M6T1	Mild COVID-19	2.49929	2.49929	2.49929
M7T1	Mild COVID-19	1.94748	1.94748	1.94748
S1T1	Severe COVID-19	1.59522	1.59522	1.59522
S1T2	Severe COVID-19	2.7493	2.7493	2.7493
S2T1	Severe COVID-19	2.03021	2.03021	2.03021
S3T1	Severe COVID-19	2.42905	2.42905	2.42905
S4T1	Severe COVID-19	1.90049	1.90049	1.90049
S5T1	Severe COVID-19	2.28426	2.28426	2.28426
S5T2	Severe COVID-19	1.1972	1.1972	1.1972
S6T1	Severe COVID-19	2.31793	2.31793	2.31793
S7T1	Severe COVID-19	2.00998	2.00998	2.00998
S8T1	Severe COVID-19	3.03635	3.03635	3.03635
S8T2	Severe COVID-19	1.848	1.848	1.848
S9T1	Severe COVID-19	3.14666	3.14666	3.14666
S10T1	Severe COVID-19	3.12483	3.12483	3.12483
S11T1	Severe COVID-19	1.49268	1.49268	1.49268
S11T2	Severe COVID-19	0.945657	0.945657	0.945657
S12T1	Severe COVID-19	1.67986	1.67986	1.67986
S13T1	Severe COVID-19	2.09076	2.09076	2.09076
S14T1	Severe COVID-19	1.7781	1.7781	1.7781
S15T1	Severe COVID-19	1.42344	1.42344	1.42344
S16T1	Severe COVID-19	2.49609	2.49609	2.49609
S17T1	Severe COVID-19	1.08201	1.08201	1.08201
S18T1	Severe COVID-19	0	0	0
S18T2	Severe COVID-19	0	0	0
S19T1	Severe COVID-19	0	0	0
S19T1	Severe COVID-19	0.61007	0.61007	0.61007
S19T2	Severe COVID-19	0.968657	0.968657	0.968657
S20T1	Severe COVID-19	1.46462	1.46462	1.46462
S21T1	Severe COVID-19	0.388446	0.388446	0.388446
S21T2	Severe COVID-19	2.20353	2.20353	2.20353
S22T1	Severe COVID-19	0.879621	0.879621	0.879621
S22T2	Severe COVID-19	0	0	0
S23T1	Severe COVID-19	0.974745	0.974745	0.974745
S23T2	Severe COVID-19	0	0	0
S24T1	Severe COVID-19	0.551337	0.551337	0.551337
S24T2	Severe COVID-19	1.54351	1.54351	1.54351
S25T1	Severe COVID-19	0	0	0
S25T2	Severe COVID-19	1.46567	1.46567	1.46567
S26T1	Severe COVID-19	0	0	0
S26T2	Severe COVID-19	1.41552	1.41552	1.41552
S27T1	Severe COVID-19	0.690519	0.690519	0.690519
S27T2	Severe COVID-19	0.655482	0.655482	0.655482
S28T1	Severe COVID-19	0	0	0
S28T2	Severe COVID-19	2.0999	2.0999	2.0999
S29T1	Severe COVID-19	1.68224	1.68224	1.68224
S29T2	Severe COVID-19	0	0	0
S30T1	Severe COVID-19	0	0	0
S30T2	Severe COVID-19	0	0	0
S31T1	Severe COVID-19	2.09764	2.09764	2.09764
S31T2	Severe COVID-19	2.24917	2.24917	2.24917
S32T1	Severe COVID-19	1.07981	1.07981	1.07981
S32T2	Severe COVID-19	2.10228	2.10228	2.10228
S33T1	Severe COVID-19	0	0	0
S33T2	Severe COVID-19	0.654506	0.654506	0.654506
S34T1	Severe COVID-19	1.68419	1.68419	1.68419
S34T2	Severe COVID-19	2.18919	2.18919	2.18919
S35T1	Severe COVID-19	2.92214	2.92214	2.92214
S35T2	Severe COVID-19	2.23778	2.23778	2.23778
S36T1	Severe COVID-19	1.18714	1.18714	1.18714
S36T2	Severe COVID-19	1.45516	1.45516	1.45516
S37T1	Severe COVID-19	2.18055	2.18055	2.18055
S37T2	Severe COVID-19	0	0	0
S38T1	Severe COVID-19	1.99473	1.99473	1.99473
S38T2	Severe COVID-19	0	0	0
S39T1	Severe COVID-19	2.40887	2.40887	2.40887
S39T2	Severe COVID-19	2.02856	2.02856	2.02856
S40T1	Severe COVID-19	0.816548	0.816548	0.816548
S40T2	Severe COVID-19	0	0	0
S41T1	Severe COVID-19	0	0	0
S41T2	Severe COVID-19	2.64023	2.64023	2.64023
S42T1	Severe COVID-19	0	0	0
S42T2	Severe COVID-19	0	0	0
S43T1	Severe COVID-19	1.38625	1.38625	1.38625
S43T2	Severe COVID-19	1.05877	1.05877	1.05877
S44T1	Severe COVID-19	0.686962	0.686962	0.686962
S44T2	Severe COVID-19	0	0	0
S45T1	Severe COVID-19	1.53609	1.53609	1.53609
S45T2	Severe COVID-19	1.29613	1.29613	1.29613

## Sheet: supplementary table 8
Correlation matrix for Mild COVID-19 group (Pearson’s)
	Enterococcus	Ochrobactrum	Bifidobacterium	Megamonas	Chloroplast	Agathobacter	Staphylococcus	Blautia	Subdoligranulum	Fusicatenibacter	Dorea	Eggerthella	Muribaculaceae	Succinivibrio	Eubacterium_hallii_group	Anaerostipes	uncultured	Lachnospira	Eubacterium_eligens_group	Coprococcus	Lachnospiraceae_UCG-004	Enhydrobacter	Burkholderia-Caballeronia-Paraburkholderia	Tundrisphaera	Asteroleplasma	CAG-56	Gastranaerophilales	Jonquetella	RF39	Allisonella	Lachnospiraceae_UCG-001	Lactococcus	Enterorhabdus	Eubacterium	Succiniclasticum	Aggregatibacter	Pelomonas	Prevotellaceae_NK3B31_group	Terrisporobacter	Eubacterium_xylanophilum_group	Rubellimicrobium	Elusimicrobium	Lachnospiraceae_NC2004_group	Cronobacter	Paraclostridium	Family_XIII_UCG-001	Devosia	p-2534-18B5_gut_group	Mailhella
Enterococcus	1	-0.19144	-0.223492	0.679866	-0.245175	-0.276447	-0.413149	-0.121766	-0.231555	-0.104421	-0.218061	NA	-0.279031	-0.409296	0.61107	-0.283492	-0.419319	-0.0540011	-0.185828	-0.337557	-0.451696	-0.000396324	0.0825133	0.15157	-0.0930296	NA	-0.0930296	-0.315556	-0.105463	-0.562288	-0.0930296	-0.0930296	-0.193749	0.0474053	-0.27092	NA	0.15157	-0.216986	NA	0.15157	-0.197858	NA	-0.125391	NA	NA	-0.295262	NA	NA	-0.27092
Ochrobactrum	-0.19144	1	-0.145401	-0.343443	-0.114171	-0.312258	0.764163	-0.0572175	-0.0810327	0.0626863	-0.450652	NA	-0.123799	0.61126	-0.0117405	0.383538	-0.44095	-0.581103	-0.10647	-0.116699	-0.328336	0.474301	0.573054	0.287881	-0.294616	NA	-0.294616	-0.127862	-0.244953	0.00501589	-0.294616	-0.294616	-0.366166	-0.290259	-0.0963151	NA	0.287881	-0.329418	NA	0.287881	0.882198	NA	-0.332332	NA	NA	-0.16382	NA	NA	-0.0963151
Bifidobacterium	-0.223492	-0.145401	1	0.47159	0.992407	0.818674	-0.407219	0.968546	0.930404	0.933161	-0.59606	NA	0.873091	0.310247	-0.244437	0.649744	0.380799	-0.356341	0.970431	-0.483195	-0.457157	0.521956	0.206357	0.280707	-0.242644	NA	-0.242644	-0.298647	-0.25767	-0.5641	-0.242644	-0.242644	-0.31322	0.546404	-0.265374	NA	0.280707	-0.358696	NA	0.280707	-0.221141	NA	-0.142421	NA	NA	-0.323312	NA	NA	-0.265374
Megamonas	0.679866	-0.343443	0.47159	1	0.481027	0.275793	-0.518971	0.471587	0.325114	0.510961	-0.50647	NA	0.235251	0.0189759	0.11234	0.0658759	-0.0562397	-0.230934	0.491149	-0.636934	-0.62853	0.091052	-0.0913561	0.000283747	-0.333999	NA	-0.333999	-0.368959	-0.352056	-0.781086	-0.333999	-0.333999	-0.458506	0.271015	-0.312945	NA	0.000283747	-0.469157	NA	0.000283747	-0.259912	NA	-0.279607	NA	NA	-0.392037	NA	NA	-0.312945
Chloroplast	-0.245175	-0.114171	0.992407	0.481027	1	0.814103	-0.340999	0.95312	0.909808	0.939332	-0.609827	NA	0.857686	0.401689	-0.294184	0.649041	0.415231	-0.33992	0.976379	-0.463108	-0.458201	0.473405	0.147705	0.201981	-0.257157	NA	-0.257157	-0.258428	-0.268354	-0.558295	-0.257157	-0.257157	-0.35076	0.5343	-0.21655	NA	0.201981	-0.349761	NA	0.201981	-0.154255	NA	-0.153545	NA	NA	-0.277139	NA	NA	-0.21655
Agathobacter	-0.276447	-0.312258	0.818674	0.275793	0.814103	1	-0.543057	0.79511	0.918941	0.662737	-0.467353	NA	0.844649	0.177858	-0.0996878	0.369379	0.746007	0.172437	0.891798	0.0626225	-0.358556	0.297829	0.0162551	0.115836	0.350431	NA	0.350431	-0.358172	0.336421	-0.511939	0.350431	0.350431	0.212992	0.74761	-0.300735	NA	0.115836	0.19676	NA	0.115836	-0.285753	NA	0.446311	NA	NA	-0.225665	NA	NA	-0.300735
Staphylococcus	-0.413149	0.764163	-0.407219	-0.518971	-0.340999	-0.543057	1	-0.452558	-0.474051	-0.291327	0.0772632	NA	-0.489138	0.648255	-0.456608	-0.012431	-0.367002	-0.30266	-0.397113	0.0825313	0.164377	-0.137524	-0.0207297	-0.301818	-0.301818	NA	-0.301818	0.238413	-0.25356	0.52368	-0.301818	-0.301818	-0.245119	-0.674926	0.214268	NA	-0.301818	-0.190482	NA	-0.301818	0.859374	NA	-0.340391	NA	NA	0.149049	NA	NA	0.214268
Blautia	-0.121766	-0.0572175	0.968546	0.471587	0.95312	0.79511	-0.452558	1	0.950059	0.965775	-0.689733	NA	0.929594	0.243896	-0.016879	0.759744	0.349697	-0.388502	0.947749	-0.480752	-0.532083	0.681492	0.398218	0.474063	-0.225257	NA	-0.225257	-0.30304	-0.240054	-0.676507	-0.225257	-0.225257	-0.354283	0.668529	-0.246721	NA	0.474063	-0.333163	NA	0.474063	-0.219676	NA	-0.137798	NA	NA	-0.300512	NA	NA	-0.246721
Subdoligranulum	-0.231555	-0.0810327	0.930404	0.325114	0.909808	0.918941	-0.474051	0.950059	1	0.853579	-0.661877	NA	0.929337	0.23176	-0.0324834	0.636249	0.490024	-0.203031	0.954546	-0.241141	-0.518808	0.621921	0.346123	0.413647	0.057806	NA	0.057806	-0.424092	0.0468085	-0.62474	0.057806	0.057806	-0.067027	0.710102	-0.369203	NA	0.413647	-0.117658	NA	0.413647	-0.194333	NA	0.146862	NA	NA	-0.36084	NA	NA	-0.369203
Fusicatenibacter	-0.104421	0.0626863	0.933161	0.510961	0.939332	0.662737	-0.291327	0.965775	0.853579	1	-0.714289	NA	0.8665	0.381807	-0.0715437	0.827763	0.260419	-0.504643	0.901753	-0.584515	-0.530258	0.66789	0.388177	0.424323	-0.418281	NA	-0.418281	-0.179867	-0.427172	-0.658294	-0.418281	-0.418281	-0.568949	0.577247	-0.115725	NA	0.424323	-0.457819	NA	0.424323	-0.0929514	NA	-0.334336	NA	NA	-0.211301	NA	NA	-0.115725
Dorea	-0.218061	-0.450652	-0.59606	-0.50647	-0.609827	-0.467353	0.0772632	-0.689733	-0.661877	-0.714289	1	NA	-0.517257	-0.511976	-0.161132	-0.555122	0.0336613	0.528214	-0.690729	0.449784	0.939026	-0.70027	-0.539203	-0.426146	0.188432	NA	0.188432	0.632574	0.167726	0.850598	0.188432	0.188432	0.414853	-0.400141	0.533407	NA	-0.426146	0.4323	NA	-0.426146	-0.376864	NA	0.141787	NA	NA	0.582518	NA	NA	0.533407
Eggerthella	NA	NA	NA	NA	NA	NA	NA	NA	NA	NA	NA	1	NA	NA	NA	NA	NA	NA	NA	NA	NA	NA	NA	NA	NA	NA	NA	NA	NA	NA	NA	NA	NA	NA	NA	NA	NA	NA	NA	NA	NA	NA	NA	NA	NA	NA	NA	NA	NA
Muribaculaceae	-0.279031	-0.123799	0.873091	0.235251	0.857686	0.844649	-0.489138	0.929594	0.929337	0.8665	-0.517257	NA	1	0.129498	0.0961046	0.77904	0.589731	-0.127748	0.863943	-0.177044	-0.298303	0.632341	0.379703	0.491255	0.0051916	NA	0.0051916	-0.0906277	-0.0138953	-0.533165	0.0051916	0.0051916	-0.159604	0.833241	-0.0243356	NA	0.491255	-0.00642289	NA	0.491255	-0.324151	NA	0.0842717	NA	NA	-0.0234736	NA	NA	-0.0243356
Succinivibrio	-0.409296	0.61126	0.310247	0.0189759	0.401689	0.177858	0.648255	0.243896	0.23176	0.381807	-0.511976	NA	0.129498	1	-0.584065	0.324157	0.0761786	-0.368772	0.392516	-0.142916	-0.362925	0.102572	-0.0447518	-0.293444	-0.293444	NA	-0.293444	-0.106417	-0.249351	-0.0995426	-0.293444	-0.293444	-0.405452	-0.152097	-0.0592037	NA	-0.293444	-0.310856	NA	-0.293444	0.787666	NA	-0.24593	NA	NA	-0.125979	NA	NA	-0.0592037
Eubacterium_hallii_group	0.61107	-0.0117405	-0.244437	0.11234	-0.294184	-0.0996878	-0.456608	-0.016879	-0.0324834	-0.0715437	-0.161132	NA	0.0961046	-0.584065	1	0.120738	-0.0724502	0.144019	-0.204448	0.114511	-0.197504	0.385227	0.535586	0.635894	0.266828	NA	0.266828	-0.0555094	0.251982	-0.432644	0.266828	0.266828	0.0747487	0.498989	0.0197141	NA	0.635894	0.266635	NA	0.635894	-0.288376	NA	0.211921	NA	NA	0.0800031	NA	NA	0.0197141
Anaerostipes	-0.283492	0.383538	0.649744	0.0658759	0.649041	0.369379	-0.012431	0.759744	0.636249	0.827763	-0.555122	NA	0.77904	0.324157	0.120738	1	0.140294	-0.556602	0.584461	-0.410722	-0.271591	0.825601	0.680292	0.666791	-0.440449	NA	-0.440449	0.123269	-0.440786	-0.379732	-0.440449	-0.440449	-0.591663	0.512017	0.18352	NA	0.666791	-0.338644	NA	0.666791	0.0550561	NA	-0.403108	NA	NA	0.0867202	NA	NA	0.18352
uncultured	-0.419319	-0.44095	0.380799	-0.0562397	0.415231	0.746007	-0.367002	0.349697	0.490024	0.260419	0.0336613	NA	0.589731	0.0761786	-0.0724502	0.140294	1	0.662897	0.472168	0.553849	0.1896	-0.161015	-0.346116	-0.226844	0.569959	NA	0.569959	0.218157	0.554889	-0.0824254	0.569959	0.569959	0.394206	0.704447	0.28156	NA	-0.226844	0.682017	NA	-0.226844	-0.333996	NA	0.63703	NA	NA	0.413353	NA	NA	0.28156
Lachnospira	-0.0540011	-0.581103	-0.356341	-0.230934	-0.33992	0.172437	-0.30266	-0.388502	-0.203031	-0.504643	0.528214	NA	-0.127748	-0.368772	0.144019	-0.556602	0.662897	1	-0.247181	0.852147	0.47351	-0.650518	-0.606677	-0.479114	0.826655	NA	0.826655	0.259172	0.811368	0.258983	0.826655	0.826655	0.758269	0.275117	0.278293	NA	-0.479114	0.928083	NA	-0.479114	-0.373077	NA	0.822826	NA	NA	0.467805	NA	NA	0.278293
Eubacterium_eligens_group	-0.185828	-0.10647	0.970431	0.491149	0.976379	0.891798	-0.397113	0.947749	0.954546	0.901753	-0.690729	NA	0.863943	0.392516	-0.204448	0.584461	0.472168	-0.247181	1	-0.356246	-0.563844	0.483079	0.163636	0.209154	-0.0868102	NA	-0.0868102	-0.397008	-0.0946838	-0.652182	-0.0868102	-0.0868102	-0.219382	0.611489	-0.338695	NA	0.209154	-0.242821	NA	0.209154	-0.121444	NA	0.0162329	NA	NA	-0.362489	NA	NA	-0.338695
Coprococcus	-0.337557	-0.116699	-0.483195	-0.636934	-0.463108	0.0626225	0.0825313	-0.480752	-0.241141	-0.584515	0.449784	NA	-0.177044	-0.142916	0.114511	-0.410722	0.553849	0.852147	-0.356246	1	0.476665	-0.450243	-0.333754	-0.335032	0.863165	NA	0.863165	0.240033	0.871306	0.434014	0.863165	0.863165	0.798736	0.144133	0.25767	NA	-0.335032	0.953613	NA	-0.335032	0.0188836	NA	0.835589	NA	NA	0.455139	NA	NA	0.25767
Lachnospiraceae_UCG-004	-0.451696	-0.328336	-0.457157	-0.62853	-0.458201	-0.358556	0.164377	-0.532083	-0.518808	-0.530258	0.939026	NA	-0.298303	-0.362925	-0.197504	-0.271591	0.1896	0.47351	-0.563844	0.476665	1	-0.547006	-0.424021	-0.325586	0.127403	NA	0.127403	0.80374	0.109226	0.874891	0.127403	0.127403	0.304564	-0.254033	0.721951	NA	-0.325586	0.461993	NA	-0.325586	-0.325586	NA	0.0915548	NA	NA	0.7597	NA	NA	0.721951
Enhydrobacter	-0.000396324	0.474301	0.521956	0.091052	0.473405	0.297829	-0.137524	0.681492	0.621921	0.66789	-0.70027	NA	0.632341	0.102572	0.385227	0.825601	-0.161015	-0.650518	0.483079	-0.450243	-0.547006	1	0.940857	0.911579	-0.280011	NA	-0.280011	-0.328221	-0.276904	-0.543427	-0.280011	-0.280011	-0.386891	0.434967	-0.280011	NA	0.911579	-0.401614	NA	0.911579	0.0912813	NA	-0.270088	NA	NA	-0.346541	NA	NA	-0.280011
Burkholderia-Caballeronia-Paraburkholderia	0.0825133	0.573054	0.206357	-0.0913561	0.147705	0.0162551	-0.0207297	0.398218	0.346123	0.388177	-0.539203	NA	0.379703	-0.0447518	0.535586	0.680292	-0.346116	-0.606677	0.163636	-0.333754	-0.424021	0.940857	1	0.948156	-0.225526	NA	-0.225526	-0.260436	-0.218234	-0.380836	-0.225526	-0.225526	-0.301821	0.273687	-0.225526	NA	0.948156	-0.323467	NA	0.948156	0.15468	NA	-0.25435	NA	NA	-0.279111	NA	NA	-0.225526
Tundrisphaera	0.15157	0.287881	0.280707	0.000283747	0.201981	0.115836	-0.301818	0.474063	0.413647	0.424323	-0.426146	NA	0.491255	-0.293444	0.635894	0.666791	-0.226844	-0.479114	0.209154	-0.335032	-0.325586	0.911579	0.948156	1	-0.166667	NA	-0.166667	-0.195362	-0.177859	-0.416778	-0.166667	-0.166667	-0.230283	0.433553	-0.166667	NA	1	-0.239046	NA	1	-0.166667	NA	-0.187967	NA	NA	-0.206266	NA	NA	-0.166667
Asteroleplasma	-0.0930296	-0.294616	-0.242644	-0.333999	-0.257157	0.350431	-0.301818	-0.225257	0.057806	-0.418281	0.188432	NA	0.0051916	-0.293444	0.266828	-0.440449	0.569959	0.826655	-0.0868102	0.863165	0.127403	-0.280011	-0.225526	-0.166667	1	NA	1	-0.195362	0.998306	0.0604822	1	1	0.921132	0.353029	-0.166667	NA	-0.166667	0.886288	NA	-0.166667	-0.166667	NA	0.993541	NA	NA	0.0562544	NA	NA	-0.166667
CAG-56	NA	NA	NA	NA	NA	NA	NA	NA	NA	NA	NA	NA	NA	NA	NA	NA	NA	NA	NA	NA	NA	NA	NA	NA	NA	1	NA	NA	NA	NA	NA	NA	NA	NA	NA	NA	NA	NA	NA	NA	NA	NA	NA	NA	NA	NA	NA	NA	NA
Gastranaerophilales	-0.0930296	-0.294616	-0.242644	-0.333999	-0.257157	0.350431	-0.301818	-0.225257	0.057806	-0.418281	0.188432	NA	0.0051916	-0.293444	0.266828	-0.440449	0.569959	0.826655	-0.0868102	0.863165	0.127403	-0.280011	-0.225526	-0.166667	1	NA	1	-0.195362	0.998306	0.0604822	1	1	0.921132	0.353029	-0.166667	NA	-0.166667	0.886288	NA	-0.166667	-0.166667	NA	0.993541	NA	NA	0.0562544	NA	NA	-0.166667
Jonquetella	-0.315556	-0.127862	-0.298647	-0.368959	-0.258428	-0.358172	0.238413	-0.30304	-0.424092	-0.179867	0.632574	NA	-0.0906277	-0.106417	-0.0555094	0.123269	0.218157	0.259172	-0.397008	0.240033	0.80374	-0.328221	-0.260436	-0.195362	-0.195362	NA	-0.195362	1	-0.208481	0.577099	-0.195362	-0.195362	-0.19714	-0.0348463	0.987783	NA	-0.195362	0.275526	NA	-0.195362	-0.195362	NA	-0.220329	NA	NA	0.956249	NA	NA	0.987783
RF39	-0.105463	-0.244953	-0.25767	-0.352056	-0.268354	0.336421	-0.25356	-0.240054	0.0468085	-0.427172	0.167726	NA	-0.0138953	-0.249351	0.251982	-0.440786	0.554889	0.811368	-0.0946838	0.871306	0.109226	-0.276904	-0.218234	-0.177859	0.998306	NA	0.998306	-0.208481	1	0.0654524	0.998306	0.998306	0.915042	0.329111	-0.177859	NA	-0.177859	0.879396	NA	-0.177859	-0.10901	NA	0.990537	NA	NA	0.04454	NA	NA	-0.177859
Allisonella	-0.562288	0.00501589	-0.5641	-0.781086	-0.558295	-0.511939	0.52368	-0.676507	-0.62474	-0.658294	0.850598	NA	-0.533165	-0.0995426	-0.432644	-0.379732	-0.0824254	0.258983	-0.652182	0.434014	0.874891	-0.543427	-0.380836	-0.416778	0.0604822	NA	0.0604822	0.577099	0.0654524	1	0.0604822	0.0604822	0.31452	-0.614538	0.468462	NA	-0.416778	0.278378	NA	-0.416778	0.0758777	NA	0.0132881	NA	NA	0.487965	NA	NA	0.468462
Lachnospiraceae_UCG-001	-0.0930296	-0.294616	-0.242644	-0.333999	-0.257157	0.350431	-0.301818	-0.225257	0.057806	-0.418281	0.188432	NA	0.0051916	-0.293444	0.266828	-0.440449	0.569959	0.826655	-0.0868102	0.863165	0.127403	-0.280011	-0.225526	-0.166667	1	NA	1	-0.195362	0.998306	0.0604822	1	1	0.921132	0.353029	-0.166667	NA	-0.166667	0.886288	NA	-0.166667	-0.166667	NA	0.993541	NA	NA	0.0562544	NA	NA	-0.166667
Lactococcus	-0.0930296	-0.294616	-0.242644	-0.333999	-0.257157	0.350431	-0.301818	-0.225257	0.057806	-0.418281	0.188432	NA	0.0051916	-0.293444	0.266828	-0.440449	0.569959	0.826655	-0.0868102	0.863165	0.127403	-0.280011	-0.225526	-0.166667	1	NA	1	-0.195362	0.998306	0.0604822	1	1	0.921132	0.353029	-0.166667	NA	-0.166667	0.886288	NA	-0.166667	-0.166667	NA	0.993541	NA	NA	0.0562544	NA	NA	-0.166667
Enterorhabdus	-0.193749	-0.366166	-0.31322	-0.458506	-0.35076	0.212992	-0.245119	-0.354283	-0.067027	-0.568949	0.414853	NA	-0.159604	-0.405452	0.0747487	-0.591663	0.394206	0.758269	-0.219382	0.798736	0.304564	-0.386891	-0.301821	-0.230283	0.921132	NA	0.921132	-0.19714	0.915042	0.31452	0.921132	0.921132	1	0.0787652	-0.230283	NA	-0.230283	0.780333	NA	-0.230283	-0.230283	NA	0.906349	NA	NA	-0.0259089	NA	NA	-0.230283
Eubacterium	0.0474053	-0.290259	0.546404	0.271015	0.5343	0.74761	-0.674926	0.668529	0.710102	0.577247	-0.400141	NA	0.833241	-0.152097	0.498989	0.512017	0.704447	0.275117	0.611489	0.144133	-0.254033	0.434967	0.273687	0.433553	0.353029	NA	0.353029	-0.0348463	0.329111	-0.614538	0.353029	0.353029	0.0787652	1	0.0720884	NA	0.433553	0.374382	NA	0.433553	-0.454004	NA	0.403707	NA	NA	0.152433	NA	NA	0.0720884
Succiniclasticum	-0.27092	-0.0963151	-0.265374	-0.312945	-0.21655	-0.300735	0.214268	-0.246721	-0.369203	-0.115725	0.533407	NA	-0.0243356	-0.0592037	0.0197141	0.18352	0.28156	0.278293	-0.338695	0.25767	0.721951	-0.280011	-0.225526	-0.166667	-0.166667	NA	-0.166667	0.987783	-0.177859	0.468462	-0.166667	-0.166667	-0.230283	0.0720884	1	NA	-0.166667	0.308943	NA	-0.166667	-0.166667	NA	-0.187967	NA	NA	0.975076	NA	NA	1
Aggregatibacter	NA	NA	NA	NA	NA	NA	NA	NA	NA	NA	NA	NA	NA	NA	NA	NA	NA	NA	NA	NA	NA	NA	NA	NA	NA	NA	NA	NA	NA	NA	NA	NA	NA	NA	NA	1	NA	NA	NA	NA	NA	NA	NA	NA	NA	NA	NA	NA	NA
Pelomonas	0.15157	0.287881	0.280707	0.000283747	0.201981	0.115836	-0.301818	0.474063	0.413647	0.424323	-0.426146	NA	0.491255	-0.293444	0.635894	0.666791	-0.226844	-0.479114	0.209154	-0.335032	-0.325586	0.911579	0.948156	1	-0.166667	NA	-0.166667	-0.195362	-0.177859	-0.416778	-0.166667	-0.166667	-0.230283	0.433553	-0.166667	NA	1	-0.239046	NA	1	-0.166667	NA	-0.187967	NA	NA	-0.206266	NA	NA	-0.166667
Prevotellaceae_NK3B31_group	-0.216986	-0.329418	-0.358696	-0.469157	-0.349761	0.19676	-0.190482	-0.333163	-0.117658	-0.457819	0.4323	NA	-0.00642289	-0.310856	0.266635	-0.338644	0.682017	0.928083	-0.242821	0.953613	0.461993	-0.401614	-0.323467	-0.239046	0.886288	NA	0.886288	0.275526	0.879396	0.278378	0.886288	0.886288	0.780333	0.374382	0.308943	NA	-0.239046	1	NA	-0.239046	-0.239046	NA	0.870053	NA	NA	0.512259	NA	NA	0.308943
Terrisporobacter	NA	NA	NA	NA	NA	NA	NA	NA	NA	NA	NA	NA	NA	NA	NA	NA	NA	NA	NA	NA	NA	NA	NA	NA	NA	NA	NA	NA	NA	NA	NA	NA	NA	NA	NA	NA	NA	NA	1	NA	NA	NA	NA	NA	NA	NA	NA	NA	NA
Eubacterium_xylanophilum_group	0.15157	0.287881	0.280707	0.000283747	0.201981	0.115836	-0.301818	0.474063	0.413647	0.424323	-0.426146	NA	0.491255	-0.293444	0.635894	0.666791	-0.226844	-0.479114	0.209154	-0.335032	-0.325586	0.911579	0.948156	1	-0.166667	NA	-0.166667	-0.195362	-0.177859	-0.416778	-0.166667	-0.166667	-0.230283	0.433553	-0.166667	NA	1	-0.239046	NA	1	-0.166667	NA	-0.187967	NA	NA	-0.206266	NA	NA	-0.166667
Rubellimicrobium	-0.197858	0.882198	-0.221141	-0.259912	-0.154255	-0.285753	0.859374	-0.219676	-0.194333	-0.0929514	-0.376864	NA	-0.324151	0.787666	-0.288376	0.0550561	-0.333996	-0.373077	-0.121444	0.0188836	-0.325586	0.0912813	0.15468	-0.166667	-0.166667	NA	-0.166667	-0.195362	-0.10901	0.0758777	-0.166667	-0.166667	-0.230283	-0.454004	-0.166667	NA	-0.166667	-0.239046	NA	-0.166667	1	NA	-0.187967	NA	NA	-0.206266	NA	NA	-0.166667
Elusimicrobium	NA	NA	NA	NA	NA	NA	NA	NA	NA	NA	NA	NA	NA	NA	NA	NA	NA	NA	NA	NA	NA	NA	NA	NA	NA	NA	NA	NA	NA	NA	NA	NA	NA	NA	NA	NA	NA	NA	NA	NA	NA	1	NA	NA	NA	NA	NA	NA	NA
Lachnospiraceae_NC2004_group	-0.125391	-0.332332	-0.142421	-0.279607	-0.153545	0.446311	-0.340391	-0.137798	0.146862	-0.334336	0.141787	NA	0.0842717	-0.24593	0.211921	-0.403108	0.63703	0.822826	0.0162329	0.835589	0.0915548	-0.270088	-0.25435	-0.187967	0.993541	NA	0.993541	-0.220329	0.990537	0.0132881	0.993541	0.993541	0.906349	0.403707	-0.187967	NA	-0.187967	0.870053	NA	-0.187967	-0.187967	NA	1	NA	NA	0.0332325	NA	NA	-0.187967
Cronobacter	NA	NA	NA	NA	NA	NA	NA	NA	NA	NA	NA	NA	NA	NA	NA	NA	NA	NA	NA	NA	NA	NA	NA	NA	NA	NA	NA	NA	NA	NA	NA	NA	NA	NA	NA	NA	NA	NA	NA	NA	NA	NA	NA	1	NA	NA	NA	NA	NA
Paraclostridium	NA	NA	NA	NA	NA	NA	NA	NA	NA	NA	NA	NA	NA	NA	NA	NA	NA	NA	NA	NA	NA	NA	NA	NA	NA	NA	NA	NA	NA	NA	NA	NA	NA	NA	NA	NA	NA	NA	NA	NA	NA	NA	NA	NA	1	NA	NA	NA	NA
Family_XIII_UCG-001	-0.295262	-0.16382	-0.323312	-0.392037	-0.277139	-0.225665	0.149049	-0.300512	-0.36084	-0.211301	0.582518	NA	-0.0234736	-0.125979	0.0800031	0.0867202	0.413353	0.467805	-0.362489	0.455139	0.7597	-0.346541	-0.279111	-0.206266	0.0562544	NA	0.0562544	0.956249	0.04454	0.487965	0.0562544	0.0562544	-0.0259089	0.152433	0.975076	NA	-0.206266	0.512259	NA	-0.206266	-0.206266	NA	0.0332325	NA	NA	1	NA	NA	0.975076
Devosia	NA	NA	NA	NA	NA	NA	NA	NA	NA	NA	NA	NA	NA	NA	NA	NA	NA	NA	NA	NA	NA	NA	NA	NA	NA	NA	NA	NA	NA	NA	NA	NA	NA	NA	NA	NA	NA	NA	NA	NA	NA	NA	NA	NA	NA	NA	1	NA	NA
p-2534-18B5_gut_group	NA	NA	NA	NA	NA	NA	NA	NA	NA	NA	NA	NA	NA	NA	NA	NA	NA	NA	NA	NA	NA	NA	NA	NA	NA	NA	NA	NA	NA	NA	NA	NA	NA	NA	NA	NA	NA	NA	NA	NA	NA	NA	NA	NA	NA	NA	NA	1	NA
Mailhella	-0.27092	-0.0963151	-0.265374	-0.312945	-0.21655	-0.300735	0.214268	-0.246721	-0.369203	-0.115725	0.533407	NA	-0.0243356	-0.0592037	0.0197141	0.18352	0.28156	0.278293	-0.338695	0.25767	0.721951	-0.280011	-0.225526	-0.166667	-0.166667	NA	-0.166667	0.987783	-0.177859	0.468462	-0.166667	-0.166667	-0.230283	0.0720884	1	NA	-0.166667	0.308943	NA	-0.166667	-0.166667	NA	-0.187967	NA	NA	0.975076	NA	NA	1
Lachnospiraceae	-0.505025	-0.43441	-0.202004	-0.518251	-0.179914	0.247854	-0.0968831	-0.261387	-0.0794796	-0.357048	0.594963	NA	0.0574027	-0.182619	-0.103147	-0.27777	0.773581	0.877168	-0.146289	0.866724	0.680162	-0.528654	-0.523977	-0.423744	0.701617	NA	0.701617	0.477353	0.689749	0.495998	0.701617	0.701617	0.681293	0.260261	0.475107	NA	-0.423744	0.89992	NA	-0.423744	-0.297905	NA	0.710188	NA	NA	0.63896	NA	NA	0.475107
Coprobacter	NA	NA	NA	NA	NA	NA	NA	NA	NA	NA	NA	NA	NA	NA	NA	NA	NA	NA	NA	NA	NA	NA	NA	NA	NA	NA	NA	NA	NA	NA	NA	NA	NA	NA	NA	NA	NA	NA	NA	NA	NA	NA	NA	NA	NA	NA	NA	NA	NA
[truncated: 2 more columns]

## Sheet: supplementary table 9
Correlation matrix in severe COVID-19 group (Pearson’s)
	Enterococcus	Ochrobactrum	Bifidobacterium	Megamonas	Chloroplast	Agathobacter	Staphylococcus	Blautia	Subdoligranulum	Fusicatenibacter	Dorea	Eggerthella	Muribaculaceae	Succinivibrio	Eubacterium_hallii_group	Anaerostipes	uncultured	Lachnospira	Eubacterium_eligens_group	Coprococcus	Lachnospiraceae_UCG-004	Enhydrobacter	Burkholderia-Caballeronia-Paraburkholderia	Tundrisphaera	Asteroleplasma	CAG-56	Gastranaerophilales	Jonquetella	RF39	Allisonella	Lachnospiraceae_UCG-001	Lactococcus	Enterorhabdus	Eubacterium	Succiniclasticum	Aggregatibacter	Pelomonas	Prevotellaceae_NK3B31_group	Terrisporobacter	Eubacterium_xylanophilum_group	Rubellimicrobium	Elusimicrobium	Lachnospiraceae_NC2004_group	Cronobacter	Paraclostridium	Family_XIII_UCG-001	Devosia	p-2534-18B5_gut_group	Mailhella
Enterococcus	1	-0.0755264	0.0289768	0.00725008	0.053462	-0.0622687	-0.120287	0.07469	0.136531	0.0958751	-0.215328	0.210664	-0.0875426	0.078039	-0.0431144	0.0722744	-0.0567332	-0.120844	0.0103694	-0.199041	-0.134927	0.00344341	0.149165	NA	-0.0474916	NA	0.453764	-0.0871562	-0.0877793	-0.0950068	NA	-0.0686655	-0.079042	-0.0646703	-0.0686655	NA	-0.0381659	-0.0961995	NA	NA	-0.040268	NA	0.0116287	NA	NA	-0.0514091	NA	NA	NA
Ochrobactrum	-0.0755264	1	-0.0304146	-0.0407528	-0.0340694	-0.0412633	0.0181859	-0.0485615	-0.0440961	-0.0389852	-0.024919	-0.0689832	-0.0624901	-0.0282171	-0.0393844	-0.0395752	-0.0669452	-0.0401511	-0.042898	-0.0458242	-0.0338825	0.863393	-0.0283757	NA	-0.0144992	NA	-0.0144992	0.00142007	-0.0185651	-0.0215243	NA	-0.0144992	-0.0261328	-0.0436183	-0.0144992	NA	-0.0144992	-0.0228488	NA	NA	-0.0144992	NA	-0.0195559	NA	NA	-0.0144992	NA	NA	NA
Bifidobacterium	0.0289768	-0.0304146	1	0.760986	0.753216	0.777548	-0.0559608	0.755529	0.468648	0.841571	0.018702	0.121041	0.1157	0.260436	0.521546	0.890936	0.0785653	-0.0293114	0.203697	-0.0131891	-0.0455418	0.00637583	0.706057	NA	0.00295712	NA	0.044348	-0.0486901	0.876642	-0.00463125	NA	-0.0315514	0.387758	0.157795	-0.025493	NA	-0.0225365	-0.0328394	NA	NA	-0.0230697	NA	0.102458	NA	NA	0.0155101	NA	NA	NA
Megamonas	0.00725008	-0.0407528	0.760986	1	0.715493	0.647025	0.00531722	0.692814	0.439502	0.72377	0.0383488	-0.0118838	0.400267	0.38476	0.423125	0.638098	0.0778433	-0.0550792	0.247639	-0.0445768	0.058938	0.131077	0.475113	NA	-0.0270365	NA	-0.0399289	-0.0616182	0.559748	-0.0621261	NA	-0.0399289	0.22147	0.143169	-0.0399289	NA	-0.0399289	-0.0516581	NA	NA	0.221966	NA	0.171726	NA	NA	0.0498678	NA	NA	NA
Chloroplast	0.053462	-0.0340694	0.753216	0.715493	1	0.683898	-0.00501203	0.80155	0.420816	0.914671	-0.0252822	-0.0369885	0.204752	0.694644	0.433828	0.689638	0.066339	-0.092048	0.336401	-0.0200889	-0.0538478	0.123018	0.447014	NA	-0.0309177	NA	-0.0309177	-0.0477122	0.485433	-0.0700395	NA	-0.0309177	0.207507	0.160985	-0.0309177	NA	-0.0309177	-0.0487222	NA	NA	0.00817108	NA	0.333957	NA	NA	-0.0309177	NA	NA	NA
Agathobacter	-0.0622687	-0.0412633	0.777548	0.647025	0.683898	1	-0.0615746	0.721586	0.434243	0.73818	0.250694	-0.0272304	0.199033	0.323093	0.630063	0.746361	0.220083	0.282773	0.260768	0.203151	0.39186	0.027025	0.521376	NA	-0.011357	NA	-0.0251802	-0.042264	0.643915	0.155848	NA	0.262804	0.28051	0.248681	-0.0390035	NA	-0.0390035	0.429241	NA	NA	-0.0390035	NA	0.134724	NA	NA	-0.0390035	NA	NA	NA
Staphylococcus	-0.120287	0.0181859	-0.0559608	0.00531722	-0.00501203	-0.0615746	1	-0.0375209	-0.0742303	-0.041931	0.0312603	-0.153912	-0.0942795	-0.0482326	-0.0838234	-0.0929028	-0.0431215	-0.0778541	-0.109013	0.00269742	0.0178354	0.0344123	-0.0580781	NA	0.0374925	NA	0.000129741	0.373613	-0.0527783	-0.0698775	NA	-0.0337365	-0.0687189	-0.0889531	-0.0466236	NA	-0.0235466	-0.0637683	NA	NA	0.183247	NA	-0.0408313	NA	NA	-0.0466236	NA	NA	NA
Blautia	0.07469	-0.0485615	0.755529	0.692814	0.80155	0.721586	-0.0375209	1	0.620092	0.804049	0.398023	0.0344412	0.285028	0.529117	0.778216	0.737529	0.385899	0.236004	0.48472	0.300813	0.106896	0.0551759	0.634743	NA	-0.0595198	NA	0.0456279	-0.0918509	0.46383	0.092352	NA	0.0391071	0.310853	0.484332	-0.00436483	NA	-0.0532707	0.113787	NA	NA	0.0445411	NA	0.265413	NA	NA	0.013839	NA	NA	NA
Subdoligranulum	0.136531	-0.0440961	0.468648	0.439502	0.420816	0.434243	-0.0742303	0.620092	1	0.564019	0.35348	0.0988786	0.323872	0.29455	0.437751	0.374583	0.17526	0.111018	0.301834	0.21742	0.0366497	0.0332648	0.39312	NA	-0.0510419	NA	0.3766	-0.0787679	0.239494	0.0417157	NA	0.0172046	0.0644055	0.224159	0.0562812	NA	-0.0510419	0.0540086	NA	NA	0.0243595	NA	0.232293	NA	NA	-0.0411352	NA	NA	NA
Fusicatenibacter	0.0958751	-0.0389852	0.841571	0.72377	0.914671	0.73818	-0.041931	0.804049	0.564019	1	0.0232093	0.0826747	0.202573	0.575031	0.501381	0.746781	0.102007	-0.0143489	0.359851	-0.00731429	-0.0237787	0.074493	0.522018	NA	-0.0142516	NA	0.165951	-0.0545965	0.580299	-0.0423333	NA	0.0329739	0.236744	0.173072	-0.0353788	NA	-0.0353788	-0.0516763	NA	NA	-0.0353788	NA	0.272996	NA	NA	0.0230317	NA	NA	NA
Dorea	-0.215328	-0.024919	0.018702	0.0383488	-0.0252822	0.250694	0.0312603	0.398023	0.35348	0.0232093	1	-0.14357	0.185372	-0.0451294	0.628375	0.0586268	0.617871	0.653894	0.331346	0.715924	0.405134	0.0114937	0.0463729	NA	-0.048092	NA	-0.048092	-0.0742155	-0.0382277	0.277487	NA	0.389667	0.085967	0.563441	0.0251656	NA	-0.048092	0.256769	NA	NA	0.0778754	NA	-0.0648645	NA	NA	0.0448201	NA	NA	NA
Eggerthella	0.210664	-0.0689832	0.121041	-0.0118838	-0.0369885	-0.0272304	-0.153912	0.0344412	0.0988786	0.0826747	-0.14357	1	0.00362299	-0.0770315	-0.0394098	0.131809	0.0255614	0.0300847	0.0162987	-0.0699776	-0.012483	-0.12334	-0.00477457	NA	-0.0626017	NA	0.376741	-0.0966069	0.128552	-0.0235323	NA	-0.0626017	0.00505072	0.0559303	0.0335562	NA	-0.0087201	-0.032488	NA	NA	-0.0626017	NA	0.140666	NA	NA	0.220898	NA	NA	NA
Muribaculaceae	-0.0875426	-0.0624901	0.1157	0.400267	0.204752	0.199033	-0.0942795	0.285028	0.323872	0.202573	0.185372	0.00362299	1	0.217598	0.160236	0.137385	0.231196	0.0916775	0.18081	0.22076	-0.062499	0.0651541	0.125412	NA	-0.040427	NA	-0.0567093	0.208482	-0.0524254	-0.0944928	NA	-0.0567093	-0.0807077	0.212886	-0.0315457	NA	-0.0567093	0.0778243	NA	NA	-0.0567093	NA	0.0692532	NA	NA	-0.0567093	NA	NA	NA
Succinivibrio	0.078039	-0.0282171	0.260436	0.38476	0.694644	0.323093	-0.0482326	0.529117	0.29455	0.575031	-0.0451294	-0.0770315	0.217598	1	0.219181	0.270164	0.0861511	0.00225904	0.330737	-0.0669978	-0.0598392	0.118285	0.115925	NA	-0.0256067	NA	-0.0256067	-0.0395163	0.0713273	-0.00912039	NA	-0.0256067	-0.037759	0.203831	0.440095	NA	-0.0256067	-0.0403528	NA	NA	-0.0256067	NA	0.347062	NA	NA	-0.0256067	NA	NA	NA
Eubacterium_hallii_group	-0.0431144	-0.0393844	0.521546	0.423125	0.433828	0.630063	-0.0838234	0.778216	0.437751	0.501381	0.628375	-0.0394098	0.160236	0.219181	1	0.597267	0.708559	0.675615	0.638184	0.592659	0.407559	0.00107843	0.524754	NA	-0.0235023	NA	-0.0512487	-0.079087	0.339432	0.159491	NA	0.309454	0.426049	0.749945	-0.0404585	NA	-0.0512487	0.286927	NA	NA	0.0797759	NA	0.0521566	NA	NA	0.102898	NA	NA	NA
Anaerostipes	0.0722744	-0.0395752	0.890936	0.638098	0.689638	0.746361	-0.0929028	0.737529	0.374583	0.746781	0.0586268	0.131809	0.137385	0.270164	0.597267	1	0.182388	0.0535491	0.328891	0.0528716	0.0385487	-0.0181341	0.783559	NA	-0.0359141	NA	-0.0359141	-0.0554226	0.764007	-0.101526	NA	0.16764	0.366834	0.200182	-0.0359141	NA	-0.0359141	-0.0378363	NA	NA	-0.0359141	NA	0.0731792	NA	NA	-0.034575	NA	NA	NA
uncultured	-0.0567332	-0.0669452	0.0785653	0.0778433	0.066339	0.220083	-0.0431215	0.385899	0.17526	0.102007	0.617871	0.0255614	0.231196	0.0861511	0.708559	0.182388	1	0.823177	0.591406	0.746225	0.37166	-0.0357257	0.109969	NA	-0.0670903	NA	0.065999	-0.00292074	0.0047059	0.0699812	NA	0.288859	0.306261	0.824871	0.0654771	NA	-0.0185519	0.233662	NA	NA	-0.00602579	NA	-0.0421512	NA	NA	0.263284	NA	NA	NA
Lachnospira	-0.120844	-0.0401511	-0.0293114	-0.0550792	-0.092048	0.282773	-0.0778541	0.236004	0.111018	-0.0143489	0.653894	0.0300847	0.0916775	0.00225904	0.675615	0.0535491	0.823177	1	0.427608	0.730739	0.596236	-0.0352308	-0.0748954	NA	-0.0480584	NA	0.0787434	0.0535321	-0.00531046	0.205082	NA	0.468659	0.232891	0.796123	0.152711	NA	-0.0480584	0.415497	NA	NA	0.0343627	NA	-0.0600685	NA	NA	0.184412	NA	NA	NA
Eubacterium_eligens_group	0.0103694	-0.042898	0.203697	0.247639	0.336401	0.260768	-0.109013	0.48472	0.301834	0.359851	0.331346	0.0162987	0.18081	0.330737	0.638184	0.328891	0.591406	0.427608	1	0.519333	0.318796	-0.0081388	0.304827	NA	-0.0415489	NA	-0.0415489	-0.0641181	-0.0200793	-0.108852	NA	0.263381	0.230964	0.508935	-0.0415489	NA	-0.0415489	0.0564371	NA	NA	-0.0415489	NA	0.11364	NA	NA	0.540817	NA	NA	NA
Coprococcus	-0.199041	-0.0458242	-0.0131891	-0.0445768	-0.0200889	0.203151	0.00269742	0.300813	0.21742	-0.00731429	0.715924	-0.0699776	0.22076	-0.0669978	0.592659	0.0528716	0.746225	0.730739	0.519333	1	0.377548	-0.0615167	0.0321964	NA	-0.0501351	NA	-0.0501351	0.214455	-0.0559974	0.0824189	NA	0.284145	0.383135	0.626847	-0.0134721	NA	-0.0501351	0.273043	NA	NA	-0.0501351	NA	-0.0676201	NA	NA	0.234543	NA	NA	NA
Lachnospiraceae_UCG-004	-0.134927	-0.0338825	-0.0455418	0.058938	-0.0538478	0.39186	0.0178354	0.106896	0.0366497	-0.0237787	0.405134	-0.012483	-0.062499	-0.0598392	0.407559	0.0385487	0.37166	0.596236	0.318796	0.377548	1	0.1048	-0.0601756	NA	-0.030748	NA	-0.030748	-0.0474503	-0.0393704	0.170177	NA	0.522268	-0.0554192	0.2722	-0.030748	NA	-0.030748	0.575677	NA	NA	0.418577	NA	-0.0414717	NA	NA	0.34369	NA	NA	NA
Enhydrobacter	0.00344341	0.863393	0.00637583	0.131077	0.123018	0.027025	0.0344123	0.0551759	0.0332648	0.074493	0.0114937	-0.12334	0.0651541	0.118285	0.00107843	-0.0181341	-0.0357257	-0.0352308	-0.0081388	-0.0615167	0.1048	1	-0.0518508	NA	-0.0264943	NA	-0.0264943	-0.0408859	-0.0339238	-0.0764985	NA	-0.0264943	-0.0477523	-0.029489	-0.0264943	NA	-0.0264943	-0.0417515	NA	NA	0.349417	NA	0.0554142	NA	NA	-0.0264943	NA	NA	NA
Burkholderia-Caballeronia-Paraburkholderia	0.149165	-0.0283757	0.706057	0.475113	0.447014	0.521376	-0.0580781	0.634743	0.39312	0.522018	0.0463729	-0.00477457	0.125412	0.115925	0.524754	0.783559	0.109969	-0.0748954	0.304827	0.0321964	-0.0601756	-0.0518508	1	NA	-0.0257507	NA	-0.0257507	-0.0397385	0.558077	-0.0760908	NA	-0.0257507	0.237501	0.0952926	-0.0257507	NA	-0.0257507	-0.0405797	NA	NA	-0.0257507	NA	-0.0347315	NA	NA	-0.0257507	NA	NA	NA
Tundrisphaera	NA	NA	NA	NA	NA	NA	NA	NA	NA	NA	NA	NA	NA	NA	NA	NA	NA	NA	NA	NA	NA	NA	NA	1	NA	NA	NA	NA	NA	NA	NA	NA	NA	NA	NA	NA	NA	NA	NA	NA	NA	NA	NA	NA	NA	NA	NA	NA	NA
Asteroleplasma	-0.0474916	-0.0144992	0.00295712	-0.0270365	-0.0309177	-0.011357	0.0374925	-0.0595198	-0.0510419	-0.0142516	-0.048092	-0.0626017	-0.040427	-0.0256067	-0.0235023	-0.0359141	-0.0670903	-0.0480584	-0.0415489	-0.0501351	-0.030748	-0.0264943	-0.0257507	NA	1	NA	-0.0131579	-0.0203052	-0.0168476	0.363025	NA	-0.0131579	-0.0237153	0.00401604	-0.0131579	NA	-0.0131579	-0.0207351	NA	NA	-0.0131579	NA	-0.0177468	NA	NA	-0.0131579	NA	NA	NA
CAG-56	NA	NA	NA	NA	NA	NA	NA	NA	NA	NA	NA	NA	NA	NA	NA	NA	NA	NA	NA	NA	NA	NA	NA	NA	NA	1	NA	NA	NA	NA	NA	NA	NA	NA	NA	NA	NA	NA	NA	NA	NA	NA	NA	NA	NA	NA	NA	NA	NA
Gastranaerophilales	0.453764	-0.0144992	0.044348	-0.0399289	-0.0309177	-0.0251802	0.000129741	0.0456279	0.3766	0.165951	-0.048092	0.376741	-0.0567093	-0.0256067	-0.0512487	-0.0359141	0.065999	0.0787434	-0.0415489	-0.0501351	-0.030748	-0.0264943	-0.0257507	NA	-0.0131579	NA	1	-0.0203052	-0.0168476	-0.0388803	NA	-0.0131579	-0.0237153	0.0199859	-0.0131579	NA	-0.0131579	-0.0207351	NA	NA	-0.0131579	NA	-0.0177468	NA	NA	-0.0131579	NA	NA	NA
Jonquetella	-0.0871562	0.00142007	-0.0486901	-0.0616182	-0.0477122	-0.042264	0.373613	-0.0918509	-0.0787679	-0.0545965	-0.0742155	-0.0966069	0.208482	-0.0395163	-0.079087	-0.0554226	-0.00292074	0.0535321	-0.0641181	0.214455	-0.0474503	-0.0408859	-0.0397385	NA	-0.0203052	NA	-0.0203052	1	-0.0259993	-0.06	NA	-0.0203052	-0.0365974	-0.0421693	-0.0203052	NA	-0.0203052	-0.0319984	NA	NA	-0.0203052	NA	-0.0273869	NA	NA	-0.0203052	NA	NA	NA
RF39	-0.0877793	-0.0185651	0.876642	0.559748	0.485433	0.643915	-0.0527783	0.46383	0.239494	0.580299	-0.0382277	0.128552	-0.0524254	0.0713273	0.339432	0.764007	0.0047059	-0.00531046	-0.0200793	-0.0559974	-0.0393704	-0.0339238	0.558077	NA	-0.0168476	NA	-0.0168476	-0.0259993	1	-0.0497831	NA	-0.0168476	0.441841	0.0747264	0.209659	NA	-0.0168476	-0.00260162	NA	NA	-0.0168476	NA	-0.0227234	NA	NA	-0.0168476	NA	NA	NA
Allisonella	-0.0950068	-0.0215243	-0.00463125	-0.0621261	-0.0700395	0.155848	-0.0698775	0.092352	0.0417157	-0.0423333	0.277487	-0.0235323	-0.0944928	-0.00912039	0.159491	-0.101526	0.0699812	0.205082	-0.108852	0.0824189	0.170177	-0.0764985	-0.0760908	NA	0.363025	NA	-0.0388803	-0.06	-0.0497831	1	NA	-0.0388803	-0.0700764	0.133035	-0.0388803	NA	-0.0388803	0.348482	NA	NA	-0.0388803	NA	-0.0524401	NA	NA	-0.0388803	NA	NA	NA
Lachnospiraceae_UCG-001	NA	NA	NA	NA	NA	NA	NA	NA	NA	NA	NA	NA	NA	NA	NA	NA	NA	NA	NA	NA	NA	NA	NA	NA	NA	NA	NA	NA	NA	NA	1	NA	NA	NA	NA	NA	NA	NA	NA	NA	NA	NA	NA	NA	NA	NA	NA	NA	NA
Lactococcus	-0.0686655	-0.0144992	-0.0315514	-0.0399289	-0.0309177	0.262804	-0.0337365	0.0391071	0.0172046	0.0329739	0.389667	-0.0626017	-0.0567093	-0.0256067	0.309454	0.16764	0.288859	0.468659	0.263381	0.284145	0.522268	-0.0264943	-0.0257507	NA	-0.0131579	NA	-0.0131579	-0.0203052	-0.0168476	-0.0388803	NA	1	-0.0237153	0.148108	-0.0131579	NA	-0.0131579	-0.0207351	NA	NA	-0.0131579	NA	-0.0177468	NA	NA	-0.0131579	NA	NA	NA
Enterorhabdus	-0.079042	-0.0261328	0.387758	0.22147	0.207507	0.28051	-0.0687189	0.310853	0.0644055	0.236744	0.085967	0.00505072	-0.0807077	-0.037759	0.426049	0.366834	0.306261	0.232891	0.230964	0.383135	-0.0554192	-0.0477523	0.237501	NA	-0.0237153	NA	-0.0237153	-0.0365974	0.441841	-0.0700764	NA	-0.0237153	1	0.338528	-0.00545452	NA	-0.0237153	-0.0196744	NA	NA	-0.0237153	NA	-0.0319862	NA	NA	-0.0237153	NA	NA	NA
Eubacterium	-0.0646703	-0.0436183	0.157795	0.143169	0.160985	0.248681	-0.0889531	0.484332	0.224159	0.173072	0.563441	0.0559303	0.212886	0.203831	0.749945	0.200182	0.824871	0.796123	0.508935	0.626847	0.2722	-0.029489	0.0952926	NA	0.00401604	NA	0.0199859	-0.0421693	0.0747264	0.133035	NA	0.148108	0.338528	1	0.148834	NA	-0.055508	0.270418	NA	NA	-0.0246571	NA	0.0228767	NA	NA	0.146293	NA	NA	NA
Succiniclasticum	-0.0686655	-0.0144992	-0.025493	-0.0399289	-0.0309177	-0.0390035	-0.0466236	-0.00436483	0.0562812	-0.0353788	0.0251656	0.0335562	-0.0315457	0.440095	-0.0404585	-0.0359141	0.0654771	0.152711	-0.0415489	-0.0134721	-0.030748	-0.0264943	-0.0257507	NA	-0.0131579	NA	-0.0131579	-0.0203052	0.209659	-0.0388803	NA	-0.0131579	-0.00545452	0.148834	1	NA	-0.0131579	-0.0207351	NA	NA	-0.0131579	NA	-0.0177468	NA	NA	-0.0131579	NA	NA	NA
Aggregatibacter	NA	NA	NA	NA	NA	NA	NA	NA	NA	NA	NA	NA	NA	NA	NA	NA	NA	NA	NA	NA	NA	NA	NA	NA	NA	NA	NA	NA	NA	NA	NA	NA	NA	NA	NA	1	NA	NA	NA	NA	NA	NA	NA	NA	NA	NA	NA	NA	NA
Pelomonas	-0.0381659	-0.0144992	-0.0225365	-0.0399289	-0.0309177	-0.0390035	-0.0235466	-0.0532707	-0.0510419	-0.0353788	-0.048092	-0.0087201	-0.0567093	-0.0256067	-0.0512487	-0.0359141	-0.0185519	-0.0480584	-0.0415489	-0.0501351	-0.030748	-0.0264943	-0.0257507	NA	-0.0131579	NA	-0.0131579	-0.0203052	-0.0168476	-0.0388803	NA	-0.0131579	-0.0237153	-0.055508	-0.0131579	NA	1	-0.0207351	NA	NA	-0.0131579	NA	-0.0177468	NA	NA	-0.0131579	NA	NA	NA
Prevotellaceae_NK3B31_group	-0.0961995	-0.0228488	-0.0328394	-0.0516581	-0.0487222	0.429241	-0.0637683	0.113787	0.0540086	-0.0516763	0.256769	-0.032488	0.0778243	-0.0403528	0.286927	-0.0378363	0.233662	0.415497	0.0564371	0.273043	0.575677	-0.0417515	-0.0405797	NA	-0.0207351	NA	-0.0207351	-0.0319984	-0.00260162	0.348482	NA	-0.0207351	-0.0196744	0.270418	-0.0207351	NA	-0.0207351	1	NA	NA	-0.0207351	NA	-0.0279666	NA	NA	0.0499631	NA	NA	NA
Terrisporobacter	NA	NA	NA	NA	NA	NA	NA	NA	NA	NA	NA	NA	NA	NA	NA	NA	NA	NA	NA	NA	NA	NA	NA	NA	NA	NA	NA	NA	NA	NA	NA	NA	NA	NA	NA	NA	NA	NA	1	NA	NA	NA	NA	NA	NA	NA	NA	NA	NA
Eubacterium_xylanophilum_group	NA	NA	NA	NA	NA	NA	NA	NA	NA	NA	NA	NA	NA	NA	NA	NA	NA	NA	NA	NA	NA	NA	NA	NA	NA	NA	NA	NA	NA	NA	NA	NA	NA	NA	NA	NA	NA	NA	NA	1	NA	NA	NA	NA	NA	NA	NA	NA	NA
Rubellimicrobium	-0.040268	-0.0144992	-0.0230697	0.221966	0.00817108	-0.0390035	0.183247	0.0445411	0.0243595	-0.0353788	0.0778754	-0.0626017	-0.0567093	-0.0256067	0.0797759	-0.0359141	-0.00602579	0.0343627	-0.0415489	-0.0501351	0.418577	0.349417	-0.0257507	NA	-0.0131579	NA	-0.0131579	-0.0203052	-0.0168476	-0.0388803	NA	-0.0131579	-0.0237153	-0.0246571	-0.0131579	NA	-0.0131579	-0.0207351	NA	NA	1	NA	-0.0177468	NA	NA	-0.0131579	NA	NA	NA
Elusimicrobium	NA	NA	NA	NA	NA	NA	NA	NA	NA	NA	NA	NA	NA	NA	NA	NA	NA	NA	NA	NA	NA	NA	NA	NA	NA	NA	NA	NA	NA	NA	NA	NA	NA	NA	NA	NA	NA	NA	NA	NA	NA	1	NA	NA	NA	NA	NA	NA	NA
Lachnospiraceae_NC2004_group	0.0116287	-0.0195559	0.102458	0.171726	0.333957	0.134724	-0.0408313	0.265413	0.232293	0.272996	-0.0648645	0.140666	0.0692532	0.347062	0.0521566	0.0731792	-0.0421512	-0.0600685	0.11364	-0.0676201	-0.0414717	0.0554142	-0.0347315	NA	-0.0177468	NA	-0.0177468	-0.0273869	-0.0227234	-0.0524401	NA	-0.0177468	-0.0319862	0.0228767	-0.0177468	NA	-0.0177468	-0.0279666	NA	NA	-0.0177468	NA	1	NA	NA	-0.0177468	NA	NA	NA
Cronobacter	NA	NA	NA	NA	NA	NA	NA	NA	NA	NA	NA	NA	NA	NA	NA	NA	NA	NA	NA	NA	NA	NA	NA	NA	NA	NA	NA	NA	NA	NA	NA	NA	NA	NA	NA	NA	NA	NA	NA	NA	NA	NA	NA	1	NA	NA	NA	NA	NA
Paraclostridium	NA	NA	NA	NA	NA	NA	NA	NA	NA	NA	NA	NA	NA	NA	NA	NA	NA	NA	NA	NA	NA	NA	NA	NA	NA	NA	NA	NA	NA	NA	NA	NA	NA	NA	NA	NA	NA	NA	NA	NA	NA	NA	NA	NA	1	NA	NA	NA	NA
Family_XIII_UCG-001	-0.0514091	-0.0144992	0.0155101	0.0498678	-0.0309177	-0.0390035	-0.0466236	0.013839	-0.0411352	0.0230317	0.0448201	0.220898	-0.0567093	-0.0256067	0.102898	-0.034575	0.263284	0.184412	0.540817	0.234543	0.34369	-0.0264943	-0.0257507	NA	-0.0131579	NA	-0.0131579	-0.0203052	-0.0168476	-0.0388803	NA	-0.0131579	-0.0237153	0.146293	-0.0131579	NA	-0.0131579	0.0499631	NA	NA	-0.0131579	NA	-0.0177468	NA	NA	1	NA	NA	NA
Devosia	NA	NA	NA	NA	NA	NA	NA	NA	NA	NA	NA	NA	NA	NA	NA	NA	NA	NA	NA	NA	NA	NA	NA	NA	NA	NA	NA	NA	NA	NA	NA	NA	NA	NA	NA	NA	NA	NA	NA	NA	NA	NA	NA	NA	NA	NA	1	NA	NA
p-2534-18B5_gut_group	NA	NA	NA	NA	NA	NA	NA	NA	NA	NA	NA	NA	NA	NA	NA	NA	NA	NA	NA	NA	NA	NA	NA	NA	NA	NA	NA	NA	NA	NA	NA	NA	NA	NA	NA	NA	NA	NA	NA	NA	NA	NA	NA	NA	NA	NA	NA	1	NA
Mailhella	NA	NA	NA	NA	NA	NA	NA	NA	NA	NA	NA	NA	NA	NA	NA	NA	NA	NA	NA	NA	NA	NA	NA	NA	NA	NA	NA	NA	NA	NA	NA	NA	NA	NA	NA	NA	NA	NA	NA	NA	NA	NA	NA	NA	NA	NA	NA	NA	1
Lachnospiraceae	-0.104602	-0.0378081	-0.0298446	-0.0504834	-0.0960371	0.217151	-0.0827916	0.2426	0.13563	-0.0347911	0.662999	0.0363054	0.101648	0.0246902	0.655986	0.0437253	0.823766	0.978361	0.414799	0.724116	0.515163	-0.0222323	-0.0716309	NA	-0.0488378	NA	0.109666	0.0842552	0.00774858	0.195588	NA	0.434599	0.260897	0.806064	0.202127	NA	-0.0488378	0.308271	NA	NA	0.0541898	NA	-0.0599319	NA	NA	0.167784	NA	NA	NA
Coprobacter	NA	NA	NA	NA	NA	NA	NA	NA	NA	NA	NA	NA	NA	NA	NA	NA	NA	NA	NA	NA	NA	NA	NA	NA	NA	NA	NA	NA	NA	NA	NA	NA	NA	NA	NA	NA	NA	NA	NA	NA	NA	NA	NA	NA	NA	NA	NA	NA	NA
[truncated: 2 more columns]

## Sheet: supplementary table 10
Pathways relative abundance (Mild Vs Severe COVID-19) at baseline
Pathways	p-value	FDR-values
X1CMET2.PWY	0.369113	0.734299
X3.HYDROXYPHENYLACETATE.DEGRADATION.PWY	0.967908	0.989078
ALL.CHORISMATE.PWY	0.207304	0.6754
ANAEROFRUCAT.PWY	0.989305	0.989305
ANAGLYCOLYSIS.PWY	0.658225	0.890279
ARG.POLYAMINE.SYN	0.861645	0.988866
ARGDEG.PWY	0.183952	0.6754
ARGORNPROST.PWY	0.104802	0.6754
ARGSYN.PWY	0.184477	0.6754
ARGSYNBSUB.PWY	0.151476	0.6754
ARO.PWY	0.413525	0.745556
ASPASN.PWY	0.289601	0.707915
AST.PWY	0.737509	0.9164
BIOTIN.BIOSYNTHESIS.PWY	0.638915	0.890279
BRANCHED.CHAIN.AA.SYN.PWY	0.0938112	0.6754
CALVIN.PWY	0.494192	0.8036
CATECHOL.ORTHO.CLEAVAGE.PWY	0.165259	0.6754
CENTFERM.PWY	0.321941	0.725337
CHLOROPHYLL.SYN	0.573288	0.847816
COA.PWY	0.564334	0.847816
COBALSYN.PWY	0.104802	0.6754
CODH.PWY	0.184628	0.6754
COLANSYN.PWY	0.989305	0.989305
COMPLETE.ARO.PWY	0.429005	0.756829
CRNFORCAT.PWY	0.0112299	0.301595
DAPLYSINESYN.PWY	0.243519	0.679672
DENITRIFICATION.PWY	0.111707	0.6754
DENOVOPURINE2.PWY	0.946562	0.988866
DHGLUCONATE.PYR.CAT.PWY	0.000457184	0.0854934
DTDPRHAMSYN.PWY	0.21252	0.6754
ECASYN.PWY	0.162525	0.6754
ENTBACSYN.PWY	0.104654	0.6754
FAO.PWY	0.638915	0.890279
FASYN.ELONG.PWY	0.110668	0.6754
FASYN.INITIAL.PWY	0.946557	0.988866
FERMENTATION.PWY	0.677735	0.890279
FOLSYN.PWY	0.92524	0.988866
FUC.RHAMCAT.PWY	0.347704	0.726468
FUCCAT.PWY	0.2598	0.694037
GALACT.GLUCUROCAT.PWY	0.658218	0.890279
GALACTARDEG.PWY	0.19733	0.6754
GALACTUROCAT.PWY	0.658218	0.890279
GALLATE.DEGRADATION.I.PWY	0.376565	0.737357
GALLATE.DEGRADATION.II.PWY	0.4217	0.751028
GLCMANNANAUT.PWY	0.697464	0.890279
GLUCARDEG.PWY	0.216652	0.6754
GLUCARGALACTSUPER.PWY	0.19733	0.6754
GLUCONEO.PWY	0.494192	0.8036
GLUCOSE1PMETAB.PWY	0.582582	0.847816
GLUCUROCAT.PWY	0.243519	0.679672
GLUTORN.PWY	0.0886734	0.6754
GLYCOCAT.PWY	0.369113	0.734299
GLYCOGENSYNTH.PWY	0.301985	0.714368
GLYCOL.GLYOXDEG.PWY	0.737476	0.9164
GLYCOLYSIS	0.946562	0.988866
GLYCOLYSIS.E.D	0.73753	0.9164
GLYCOLYSIS.TCA.GLYOX.BYPASS	0.717394	0.903386
GLYOXYLATE.BYPASS	0.428995	0.756829
GOLPDLCAT.PWY	0.376565	0.737357
HCAMHPDEG.PWY	0.0735859	0.6754
HEME.BIOSYNTHESIS.II	0.193503	0.6754
HEMESYN2.PWY	0.202849	0.6754
HEXITOLDEGSUPER.PWY	0.601116	0.86137
HISDEG.PWY	0.946557	0.988866
HISTSYN.PWY	0.0886734	0.6754
HOMOSER.METSYN.PWY	0.21252	0.6754
HSERMETANA.PWY	0.175766	0.6754
ILEUSYN.PWY	0.0790786	0.6754
KDO.NAGLIPASYN.PWY	0.237792	0.679672
KETOGLUCONMET.PWY	0.241297	0.679672
LACTOSECAT.PWY	0.0991779	0.6754
LEU.DEG2.PWY	0.251956	0.684838
LPSSYN.PWY	0.273689	0.701413
MET.SAM.PWY	0.254525	0.684838
METH.ACETATE.PWY	0.869751	0.988866
METHGLYUT.PWY	0.175582	0.6754
METHYLGALLATE.DEGRADATION.PWY	0.376565	0.737357
NAD.BIOSYNTHESIS.II	0.925234	0.988866
NADSYN.PWY	0.416634	0.745556
NAGLIPASYN.PWY	0.757842	0.932345
NONMEVIPP.PWY	0.167366	0.6754
NONOXIPENT.PWY	0.444816	0.775133
OANTIGEN.PWY	0.277565	0.701413
ORNARGDEG.PWY	0.183952	0.6754
ORNDEG.PWY	0.253306	0.684838
P101.PWY	0.136466	0.6754
P105.PWY	0.819732	0.976373
P108.PWY	0.301974	0.714368
P122.PWY	0.22242	0.6754
P124.PWY	0.104728	0.6754
P125.PWY	0.349168	0.726468
P161.PWY	0.967922	0.989078
P162.PWY	0.12122	0.6754
P163.PWY	0.352976	0.726468
P164.PWY	0.159236	0.6754
P184.PWY	0.693282	0.890279
P221.PWY	0.0280342	0.55183
P23.PWY	0.383535	0.739471
P241.PWY	0.116658	0.6754
P281.PWY	0.134869	0.6754
P381.PWY	0.00780043	0.301595
P4.PWY	0.21252	0.6754
P42.PWY	0.564334	0.847816
P441.PWY	0.903972	0.988866
P461.PWY	0.658225	0.890279
P562.PWY	0.105552	0.6754
P621.PWY	0.0112299	0.301595
PANTO.PWY	0.354994	0.726468
PANTOSYN.PWY	0.354994	0.726468
PENTOSE.P.PWY	0.757842	0.932345
PEPTIDOGLYCANSYN.PWY	0.494192	0.8036
PHOSLIPSYN.PWY	0.619905	0.881537
POLYAMINSYN3.PWY	0.0330189	0.588652
POLYAMSYN.PWY	0.882763	0.988866
POLYISOPRENSYN.PWY	0.222519	0.6754
PPGPPMET.PWY	0.22248	0.6754
PROTOCATECHUATE.ORTHO.CLEAVAGE.PWY	0.224601	0.6754
PRPP.PWY	0.946561	0.988866
PWY.1269	0.51128	0.820681
PWY.1422	0.573288	0.847816
PWY.1541	0.0112299	0.301595
PWY.1622	0.359049	0.726468
PWY.181	0.791453	0.951779
PWY.1861	0.859625	0.988866
PWY.2941	0.967922	0.989078
PWY.2942	0.277565	0.701413
PWY.3001	0.0938112	0.6754
PWY.3661	0.694263	0.890279
PWY.3781	0.206828	0.6754
PWY.3801	0.573288	0.847816
PWY.4361	0.310215	0.714368
PWY.4984	0.477321	0.797113
PWY.5005	0.156717	0.6754
PWY.5022	0.601109	0.86137
PWY.5028	0.00798435	0.301595
PWY.5088	0.232959	0.6754
PWY.5097	0.202849	0.6754
PWY.5100	0.946562	0.988866
PWY.5101	0.0938112	0.6754
PWY.5103	0.0790786	0.6754
PWY.5104	0.159271	0.6754
PWY.5121	0.21252	0.6754
PWY.5154	0.946561	0.988866
PWY.5177	0.253957	0.684838
PWY.5178	0.910054	0.988866
PWY.5180	0.717285	0.903386
PWY.5181	0.566525	0.847816
PWY.5182	0.717285	0.903386
PWY.5183	0.573288	0.847816
PWY.5188	0.289601	0.707915
PWY.5189	0.314716	0.717705
PWY.5198	NA	NA
PWY.5265	0.273388	0.701413
PWY.5266	NA	NA
PWY.5273	NA	NA
PWY.5304	0.112405	0.6754
PWY.5345	0.757822	0.932345
PWY.5347	0.193503	0.6754
PWY.5384	0.341221	0.726468
PWY.5392	0.693282	0.890279
PWY.5415	0.840573	0.982498
PWY.5417	0.112247	0.6754
PWY.5419	0.231878	0.6754
PWY.5420	0.231878	0.6754
PWY.5430	0.310215	0.714368
PWY.5431	0.112247	0.6754
PWY.5484	0.861657	0.988866
PWY.5505	0.0330526	0.588652
PWY.5507	0.00569178	0.301595
PWY.5509	0.0402701	0.654827
PWY.5531	0.359049	0.726468
PWY.5532	NA	NA
PWY.5647	0.693282	0.890279
PWY.5651	0.416634	0.745556
PWY.5654	0.416634	0.745556
PWY.5655	0.693282	0.890279
PWY.5659	0.601116	0.86137
PWY.5667	0.58259	0.847816
PWY.5676	0.967908	0.989078
PWY.5677	0.777302	0.939009
PWY.5686	0.413525	0.745556
PWY.5695	0.989305	0.989305
PWY.5705	0.347704	0.726468
PWY.5741	0.310215	0.714368
PWY.5747	0.564326	0.847816
PWY.5837	0.0402701	0.654827
PWY.5838	0.202849	0.6754
PWY.5840	0.143975	0.6754
PWY.5845	0.147603	0.6754
PWY.5850	0.147603	0.6754
PWY.5855	0.840626	0.982498
PWY.5856	0.840626	0.982498
PWY.5857	0.840626	0.982498
PWY.5860	0.133179	0.6754
PWY.5861	0.110668	0.6754
PWY.5862	0.133179	0.6754
PWY.5863	0.0429539	0.658634
PWY.5896	0.147603	0.6754
PWY.5897	0.123176	0.6754
PWY.5898	0.123176	0.6754
PWY.5899	0.123176	0.6754
PWY.5910	0.658218	0.890279
PWY.5913	0.369113	0.734299
PWY.5918	0.383576	0.739471
PWY.5920	0.676953	0.890279
PWY.5941	NA	NA
PWY.5971	0.925234	0.988866
PWY.5973	0.58259	0.847816
PWY.5989	0.967919	0.989078
PWY.6071	0.28375	0.707915
PWY.6107	NA	NA
PWY.6121	0.58259	0.847816
PWY.6122	0.564334	0.847816
PWY.6123	0.413525	0.745556
PWY.6125	0.798958	0.957726
PWY.6126	0.84064	0.982498
PWY.6147	0.354994	0.726468
PWY.6151	0.861657	0.988866
PWY.6163	0.413525	0.745556
PWY.6165	0.359049	0.726468
PWY.6182	0.768364	0.939009
PWY.6185	0.659407	0.890279
PWY.621	0.0991851	0.6754
PWY.6210	0.573288	0.847816
PWY.6263	0.00938942	0.301595
PWY.6269	0.0457874	0.658634
PWY.6277	0.564334	0.847816
PWY.6282	0.925234	0.988866
PWY.6317	0.232851	0.6754
PWY.6338	0.693282	0.890279
PWY.6339	NA	NA
PWY.6353	0.90397	0.988866
PWY.6383	0.0880378	0.6754
PWY.6385	0.494192	0.8036
PWY.6386	0.494192	0.8036
PWY.6387	0.494192	0.8036
PWY.6396	0.941841	0.988866
PWY.6397	0.231878	0.6754
PWY.6404	NA	NA
PWY.6467	0.232851	0.6754
PWY.6470	0.136729	0.6754
PWY.6471	0.677729	0.890279
PWY.6478	0.00507206	0.301595
PWY.6505	0.693282	0.890279
PWY.6507	0.265873	0.700257
PWY.6519	0.658197	0.890279
PWY.6545	0.289591	0.707915
PWY.6562	0.445598	0.775133
PWY.6565	NA	NA
PWY.6572	0.693282	0.890279
PWY.6588	0.104728	0.6754
PWY.6590	0.321941	0.725337
PWY.6608	0.354994	0.726468
PWY.6609	0.778323	0.939009
PWY.6612	0.989305	0.989305
PWY.6628	0.202849	0.6754
PWY.6629	0.352723	0.726468
PWY.6630	0.222519	0.6754
PWY.6641	0.0112299	0.301595
PWY.6690	0.0735859	0.6754
PWY.6700	0.92524	0.988866
PWY.6703	0.243519	0.679672
PWY.6708	0.840626	0.982498
PWY.6728	0.359049	0.726468
PWY.6731	NA	NA
PWY.6737	0.159271	0.6754
PWY.6749	0.734775	0.9164
PWY.6876	0.981974	0.989305
PWY.6891	0.0112897	0.301595
PWY.6892	0.202849	0.6754
PWY.6895	0.0746017	0.6754
PWY.6897	0.58259	0.847816
PWY.6901	0.413485	0.745556
PWY.6906	0.468302	0.788941
PWY.6944	0.693282	0.890279
PWY.6948	NA	NA
PWY.6969	0.398381	0.745556
PWY.6992	0.416634	0.745556
PWY.7003	0.381474	0.739471
PWY.7007	0.0142332	0.354767
PWY.7013	0.462317	0.782383
PWY.7090	0.200203	0.6754
PWY.7094	0.672304	0.890279
PWY.7097	0.693282	0.890279
PWY.7098	0.693282	0.890279
PWY.7111	0.123176	0.6754
PWY.7159	0.359049	0.726468
PWY.7184	0.528671	0.837809
PWY.7187	0.989305	0.989305
PWY.7196	0.989305	0.989305
PWY.7197	0.882773	0.988866
PWY.7198	0.50761	0.818303
PWY.7199	0.202849	0.6754
PWY.7200	0.254525	0.684838
PWY.7208	0.460955	0.782383
PWY.7210	0.50761	0.818303
PWY.7211	0.717394	0.903386
PWY.7219	0.460955	0.782383
PWY.722	0.416634	0.745556
PWY.7220	0.946562	0.988866
PWY.7221	0.477415	0.797113
PWY.7222	0.946562	0.988866
PWY.7228	0.903972	0.988866
PWY.7229	0.564334	0.847816
PWY.7234	0.697464	0.890279
PWY.7237	0.134916	0.6754
PWY.7242	0.110668	0.6754
PWY.7254	0.460955	0.782383
PWY.7255	0.310215	0.714368
PWY.7295	0.693282	0.890279
PWY.7315	0.154595	0.6754
PWY.7323	0.946562	0.988866
PWY.7328	0.277554	0.701413
PWY.7332	0.0925343	0.6754
PWY.7347	0.416634	0.745556
PWY.7371	0.00421617	0.301595
PWY.7374	0.359349	0.726468
PWY.7376	0.0449634	0.658634
PWY.7377	0.0151772	0.354767
PWY.7391	0.693282	0.890279
PWY.7392	0.819735	0.976373
PWY.7400	0.184477	0.6754
PWY.7431	0.0803088	0.6754
PWY.7446	0.269982	0.701413
PWY.7456	0.0112446	0.301595
PWY.7527	0.310215	0.714368
PWY.7539	0.184477	0.6754
PWY.7560	0.167366	0.6754
PWY.7616	0.0925343	0.6754
PWY.7663	0.638944	0.890279
PWY.7664	0.967919	0.989078
PWY.841	0.967922	0.989078
PWY.922	0.582582	0.847816
PWY0.1061	0.92524	0.988866
PWY0.1241	0.354994	0.726468
PWY0.1261	0.989304	0.989305
PWY0.1277	0.115501	0.6754
PWY0.1296	0.528671	0.837809
PWY0.1297	0.92524	0.988866
PWY0.1298	0.58259	0.847816
PWY0.1319	0.58259	0.847816
PWY0.1338	0.110242	0.6754
PWY0.1415	0.0278856	0.55183
PWY0.1479	0.460763	0.782383
PWY0.1533	0.0242133	0.532693
PWY0.1586	0.341221	0.726468
PWY0.162	0.861657	0.988866
PWY0.166	0.778323	0.939009
PWY0.321	0.221342	0.6754
PWY0.41	0.299704	0.714368
PWY0.42	0.413515	0.745556
PWY0.781	0.289601	0.707915
PWY0.845	0.638937	0.890279
PWY0.862	0.925239	0.988866
PWY1G.0	0.0853817	0.6754
PWY490.3	0.93578	0.988866
PWY4FS.7	0.92524	0.988866
PWY4FS.8	0.92524	0.988866
PWYG.321	0.581912	0.847816
PYRIDNUCSAL.PWY	0.0886734	0.6754
PYRIDNUCSYN.PWY	0.202849	0.6754
PYRIDOXSYN.PWY	0.601109	0.86137
REDCITCYC	0.946561	0.988866
RHAMCAT.PWY	0.460945	0.782383
RIBOSYN2.PWY	0.265873	0.700257
RUMP.PWY	0.775121	0.939009
SALVADEHYPOX.PWY	0.444806	0.775133
SER.GLYSYN.PWY	0.184477	0.6754
SO4ASSIM.PWY	0.925234	0.988866
SUCSYN.PWY	0.416634	0.745556
SULFATE.CYS.PWY	0.967919	0.989078
TCA	0.301985	0.714368
TCA.GLYOX.BYPASS	0.619897	0.881537
TEICHOICACID.PWY	0.914446	0.988866
THISYN.PWY	0.143975	0.6754
THREOCAT.PWY	0.765523	0.938707
THRESYN.PWY	0.151476	0.6754
TRNA.CHARGING.PWY	0.398381	0.745556
TRPSYN.PWY	0.193503	0.6754
TYRFUMCAT.PWY	0.311342	0.714368
UBISYN.PWY	0.925234	0.988866
UDPNAGSYN.PWY	0.528671	0.837809
VALDEG.PWY	0.326077	0.726468
VALSYN.PWY	0.0790786	0.6754
NA	9.2366e-13	3.45449e-10

[truncated: 15 more sheets: Supplementary table 11, supplementary table 12, supplementary table 13, Supplementary table 14, supplementary table 15, supplementary table 16, supplementary table 17, supplementary table 18, Supplementary table 19, supplementary table 20, Supplementary table 21, supplementary table 22, Supplementary table 23, supplementary table 24 , supplementary table 25]
